# Supplementary material for: Comparative Transcriptome and Metabolic Profiling Analysis of Buckwheat (Fagopyrum Tataricum (L.) Gaertn.) under Salinity Stress
Source: Metabolites. 2019 Oct 14;9(10):225. doi: 10.3390/metabo9100225 (PMC6835380; doi:10.3390/metabo9100225)
Supplement: Supplementary file 1 [file metabolites-09-00225-s001.zip]

Archive with 10 entries (9 files):
- Supplemental materials10-13/
- Supplemental materials10-13/Table S1 Statistics of annotations in databases..xlsx
- Supplemental materials10-13/Table S2. DEGs genes with KEGG pathway enrichment.xlsx
- Supplemental materials10-13/Table S3 The comparation of hydrophilic in buckwheat.xlsx
- Supplemental materials10-13/Table S4 The content of liphophilic metabolites in buckwheat.xlsx
- Supplemental materials10-13/Table S5.The DEGs of phenylpropanoid  biosynthetic pathway.xlsx
- Supplemental materials10-13/Table S6. The DEGs of carotenoids biosynthetic pathway.xlsx
- Supplemental materials10-13/Table S7. The DEGs TF in buckwheat to response salt stress.xlsx
- Supplemental materials10-13/bw-nacl-supplementary figures.docx
- Supplemental materials10-13/bw-nacl-supplementary file list-10-7.docx
