# Supplementary material for: Comparative Transcriptome and Metabolic Profiling Analysis of Buckwheat (Fagopyrum Tataricum (L.) Gaertn.) under Salinity Stress
Source: Metabolites. 2019 Oct 14;9(10):225. doi: 10.3390/metabo9100225 (PMC6835380; doi:10.3390/metabo9100225)
Supplement: Supplementary file 1 [file metabolites-09-00225-s001.zip › Supplemental materials10-13/Table S1 Statistics of annotations in databases..xlsx]

## Sheet: Sheet1
Table S1. Statistics of annotations for assembled unigenes of F. tataricum in different public databases.
Database	Unigenes	Percentage(%)
Nr	60148	0.63347
Nt	52067	0.548362
Swissprot	43129	0.454229
COG	28107	0.296019
KEGG	38296	0.403328
ALL	63305	0.666719
