# Supplementary material for: Comparative Transcriptome and Metabolic Profiling Analysis of Buckwheat (Fagopyrum Tataricum (L.) Gaertn.) under Salinity Stress
Source: Metabolites. 2019 Oct 14;9(10):225. doi: 10.3390/metabo9100225 (PMC6835380; doi:10.3390/metabo9100225)
Supplement: Supplementary file 1 [file metabolites-09-00225-s001.zip › Supplemental materials10-13/Table S2. DEGs genes with KEGG pathway enrichment.xlsx]

## Sheet: Statistics of DEGs with KEGG 
		Table 2. DEGs genes with KEGG pathway annotation (4251)
	#	Pathway	DEGs genes with pathway annotation (4251)	DEGs genes with pathway annotation (4251)	All genes with pathway annotation (38735)	Pvalue	Qvalue	Pathway ID	Level 1	Level 2
	1	Metabolic pathways	1414	1414 (33.26%)	9745 (25.16%)	2.02014e-36	1.24239e-34	ko01100	Metabolism	Global map
	2	Biosynthesis of secondary metabolites	897	897 (21.1%)	5710 (14.74%)	1.23597e-32	5.06746e-31	ko01110	Metabolism	Global map
	3	Plant hormone signal transduction	419	419 (9.86%)	2075 (5.36%)	1.08561e-36	1.24239e-34	ko04075	Environmental Information Processing	Signal transduction
	4	Plant-pathogen interaction	376	376 (8.84%)	2382 (6.15%)	1.07953e-13	2.65564e-12	ko04626	Organismal Systems	Environmental adaptation
	5	Endocytosis	192	192 (4.52%)	1247 (3.22%)	7.93526e-07	6.10023e-06	ko04144	Cellular Processes	Transport and catabolism
	6	Glycerophospholipid metabolism	185	185 (4.35%)	1034 (2.67%)	1.30094e-11	2.28594e-10	ko00564	Metabolism	Lipid metabolism
	7	Starch and sucrose metabolism	167	167 (3.93%)	1024 (2.64%)	1.09376e-07	9.6095e-07	ko00500	Metabolism	Carbohydrate metabolism
	8	Ether lipid metabolism	164	164 (3.86%)	774 (2%)	7.35257e-17	2.26092e-15	ko00565	Metabolism	Lipid metabolism
	9	RNA transport	123	123 (2.89%)	1445 (3.73%)	0.999299	1	ko03013	Genetic Information Processing	Translation
	10	Phenylpropanoid biosynthesis	122	122 (2.87%)	653 (1.69%)	2.98281e-09	3.33532e-08	ko00940	Metabolism	Biosynthesis of other secondary metabolites
	11	Pentose and glucuronate interconversions	116	116 (2.73%)	575 (1.48%)	6.4376e-11	8.79805e-10	ko00040	Metabolism	Carbohydrate metabolism
	12	Protein processing in endoplasmic reticulum	104	104 (2.45%)	1139 (2.94%)	0.982619	1	ko04141	Genetic Information Processing	Folding, sorting and degradation
	13	Ribosome	104	104 (2.45%)	1190 (3.07%)	0.995644	1	ko03010	Genetic Information Processing	Translation
	14	Glycolysis / Gluconeogenesis	98	98 (2.31%)	718 (1.85%)	0.0139486	0.0428921	ko00010	Metabolism	Carbohydrate metabolism
	15	Spliceosome	94	94 (2.21%)	1395 (3.6%)	1	1	ko03040	Genetic Information Processing	Transcription
	16	Flavonoid biosynthesis	92	92 (2.16%)	439 (1.13%)	7.90411e-10	9.72206e-09	ko00941	Metabolism	Biosynthesis of other secondary metabolites
	17	Pyrimidine metabolism	91	91 (2.14%)	876 (2.26%)	0.728363	0.98449	ko00240	Metabolism	Nucleotide metabolism
	18	Purine metabolism	88	88 (2.07%)	991 (2.56%)	0.987518	1	ko00230	Metabolism	Nucleotide metabolism
	19	Stilbenoid, diarylheptanoid and gingerol biosynthesis	84	84 (1.98%)	364 (0.94%)	2.88538e-11	4.43627e-10	ko00945	Metabolism	Biosynthesis of other secondary metabolites
	20	Amino sugar and nucleotide sugar metabolism	84	84 (1.98%)	443 (1.14%)	4.26695e-07	3.4989e-06	ko00520	Metabolism	Carbohydrate metabolism
	21	Phagosome	64	64 (1.51%)	495 (1.28%)	0.0941642	0.210585	ko04145	Cellular Processes	Transport and catabolism
	22	Carbon fixation in photosynthetic organisms	62	62 (1.46%)	266 (0.69%)	7.04792e-09	7.22412e-08	ko00710	Metabolism	Energy metabolism
	23	Cysteine and methionine metabolism	62	62 (1.46%)	385 (0.99%)	0.00135613	0.00625335	ko00270	Metabolism	Amino acid metabolism
	24	ABC transporters	62	62 (1.46%)	417 (1.08%)	0.00842693	0.0304857	ko02010	Environmental Information Processing	Membrane transport
	25	Limonene and pinene degradation	59	59 (1.39%)	299 (0.77%)	5.90644e-06	4.03607e-05	ko00903	Metabolism	Metabolism of terpenoids and polyketides
	26	Ascorbate and aldarate metabolism	58	58 (1.36%)	293 (0.76%)	6.37121e-06	4.12452e-05	ko00053	Metabolism	Carbohydrate metabolism
	27	Pyruvate metabolism	57	57 (1.34%)	442 (1.14%)	0.112207	0.237956	ko00620	Metabolism	Carbohydrate metabolism
	28	Oxidative phosphorylation	55	55 (1.29%)	634 (1.64%)	0.976227	1	ko00190	Metabolism	Energy metabolism
	29	Ubiquitin mediated proteolysis	55	55 (1.29%)	691 (1.78%)	0.996782	1	ko04120	Genetic Information Processing	Folding, sorting and degradation
	30	Galactose metabolism	53	53 (1.25%)	326 (0.84%)	0.00234289	0.00993708	ko00052	Metabolism	Carbohydrate metabolism
	31	RNA degradation	52	52 (1.22%)	755 (1.95%)	0.999954	1	ko03018	Genetic Information Processing	Folding, sorting and degradation
	32	RNA polymerase	51	51 (1.2%)	546 (1.41%)	0.905341	1	ko03020	Genetic Information Processing	Transcription
	33	Ribosome biogenesis in eukaryotes	50	50 (1.18%)	671 (1.73%)	0.999203	1	ko03008	Genetic Information Processing	Translation
	34	Zeatin biosynthesis	48	48 (1.13%)	270 (0.7%)	0.000539557	0.00276523	ko00908	Metabolism	Metabolism of terpenoids and polyketides
	35	Fatty acid metabolism	48	48 (1.13%)	311 (0.8%)	0.00969293	0.0337592	ko00071	Metabolism	Lipid metabolism
	36	Inositol phosphate metabolism	48	48 (1.13%)	316 (0.82%)	0.0128439	0.0421136	ko00562	Metabolism	Carbohydrate metabolism
	37	mRNA surveillance pathway	48	48 (1.13%)	805 (2.08%)	1	1	ko03015	Genetic Information Processing	Translation
	38	Glycerolipid metabolism	46	46 (1.08%)	296 (0.76%)	0.00988075	0.0337592	ko00561	Metabolism	Lipid metabolism
	39	Carotenoid biosynthesis	46	46 (1.08%)	301 (0.78%)	0.0131785	0.0421136	ko00906	Metabolism	Metabolism of terpenoids and polyketides
	40	Citrate cycle (TCA cycle)	46	46 (1.08%)	327 (0.84%)	0.0474563	0.124194	ko00020	Metabolism	Carbohydrate metabolism
	41	Fructose and mannose metabolism	45	45 (1.06%)	311 (0.8%)	0.0331064	0.0904907	ko00051	Metabolism	Carbohydrate metabolism
	42	Glyoxylate and dicarboxylate metabolism	44	44 (1.04%)	265 (0.68%)	0.00350185	0.0143516	ko00630	Metabolism	Carbohydrate metabolism
	43	Phosphatidylinositol signaling system	44	44 (1.04%)	336 (0.87%)	0.124047	0.250594	ko04070	Environmental Information Processing	Signal transduction
	44	Other glycan degradation	43	43 (1.01%)	184 (0.48%)	1.23125e-06	8.90843e-06	ko00511	Metabolism	Glycan biosynthesis and metabolism
	45	Flavone and flavonol biosynthesis	43	43 (1.01%)	217 (0.56%)	9.11862e-05	0.000534091	ko00944	Metabolism	Biosynthesis of other secondary metabolites
	46	Circadian rhythm - plant	41	41 (0.96%)	341 (0.88%)	0.29076	0.48329	ko04712	Organismal Systems	Environmental adaptation
	47	Valine, leucine and isoleucine degradation	39	39 (0.92%)	273 (0.7%)	0.0524334	0.128986	ko00280	Metabolism	Amino acid metabolism
	48	Photosynthesis	38	38 (0.89%)	129 (0.33%)	7.95436e-09	7.52605e-08	ko00195	Metabolism	Energy metabolism
	49	Regulation of autophagy	38	38 (0.89%)	240 (0.62%)	0.0133531	0.0421136	ko04140	Cellular Processes	Transport and catabolism
	50	Alanine, aspartate and glutamate metabolism	38	38 (0.89%)	245 (0.63%)	0.0181552	0.0544657	ko00250	Metabolism	Amino acid metabolism
	51	Glycine, serine and threonine metabolism	38	38 (0.89%)	286 (0.74%)	0.124278	0.250594	ko00260	Metabolism	Amino acid metabolism
	52	alpha-Linolenic acid metabolism	37	37 (0.87%)	196 (0.51%)	0.000712499	0.00350549	ko00592	Metabolism	Lipid metabolism
	53	Tryptophan metabolism	37	37 (0.87%)	203 (0.52%)	0.00138442	0.00625335	ko00380	Metabolism	Amino acid metabolism
	54	Cyanoamino acid metabolism	37	37 (0.87%)	259 (0.67%)	0.0575387	0.136101	ko00460	Metabolism	Metabolism of other amino acids
	55	Peroxisome	37	37 (0.87%)	364 (0.94%)	0.714426	0.976382	ko04146	Cellular Processes	Transport and catabolism
	56	Arginine and proline metabolism	35	35 (0.82%)	242 (0.62%)	0.054772	0.132097	ko00330	Metabolism	Amino acid metabolism
	57	Pentose phosphate pathway	33	33 (0.78%)	225 (0.58%)	0.0517355	0.128986	ko00030	Metabolism	Carbohydrate metabolism
	58	Glycosylphosphatidylinositol(GPI)-anchor biosynthesis	32	32 (0.75%)	182 (0.47%)	0.00491506	0.0183198	ko00563	Metabolism	Glycan biosynthesis and metabolism
	59	Glutathione metabolism	32	32 (0.75%)	311 (0.8%)	0.677577	0.947067	ko00480	Metabolism	Metabolism of other amino acids
	60	Terpenoid backbone biosynthesis	30	30 (0.71%)	280 (0.72%)	0.584045	0.865513	ko00900	Metabolism	Metabolism of terpenoids and polyketides
	61	N-Glycan biosynthesis	29	29 (0.68%)	228 (0.59%)	0.226131	0.391748	ko00510	Metabolism	Glycan biosynthesis and metabolism
	62	beta-Alanine metabolism	28	28 (0.66%)	209 (0.54%)	0.155507	0.306966	ko00410	Metabolism	Metabolism of other amino acids
	63	Lysine degradation	28	28 (0.66%)	230 (0.59%)	0.309001	0.500093	ko00310	Metabolism	Amino acid metabolism
	64	Tyrosine metabolism	28	28 (0.66%)	236 (0.61%)	0.360201	0.568009	ko00350	Metabolism	Amino acid metabolism
	65	Benzoxazinoid biosynthesis	27	27 (0.64%)	109 (0.28%)	3.73433e-05	0.000229661	ko00402	Metabolism	Biosynthesis of other secondary metabolites
	66	Nitrogen metabolism	27	27 (0.64%)	119 (0.31%)	0.000184868	0.000988642	ko00910	Metabolism	Energy metabolism
	67	Sphingolipid metabolism	27	27 (0.64%)	184 (0.48%)	0.0721537	0.16435	ko00600	Metabolism	Lipid metabolism
	68	Diterpenoid biosynthesis	26	26 (0.61%)	137 (0.35%)	0.00378435	0.0145461	ko00904	Metabolism	Metabolism of terpenoids and polyketides
	69	Cutin, suberine and wax biosynthesis	24	24 (0.56%)	155 (0.4%)	0.0524067	0.128986	ko00073	Metabolism	Lipid metabolism
	70	Propanoate metabolism	24	24 (0.56%)	194 (0.5%)	0.297859	0.488489	ko00640	Metabolism	Carbohydrate metabolism
	71	Phenylalanine metabolism	23	23 (0.54%)	159 (0.41%)	0.102585	0.22532	ko00360	Metabolism	Amino acid metabolism
	72	Phenylalanine, tyrosine and tryptophan biosynthesis	22	22 (0.52%)	164 (0.42%)	0.188093	0.345305	ko00400	Metabolism	Amino acid metabolism
	73	Photosynthesis - antenna proteins	20	20 (0.47%)	29 (0.07%)	2.3012e-13	4.71745e-12	ko00196	Metabolism	Energy metabolism
	74	Porphyrin and chlorophyll metabolism	20	20 (0.47%)	155 (0.4%)	0.25444	0.428714	ko00860	Metabolism	Metabolism of cofactors and vitamins
	75	Fatty acid biosynthesis	19	19 (0.45%)	187 (0.48%)	0.673753	0.947067	ko00061	Metabolism	Lipid metabolism
	76	Steroid biosynthesis	19	19 (0.45%)	201 (0.52%)	0.786718	1	ko00100	Metabolism	Lipid metabolism
	77	Biosynthesis of unsaturated fatty acids	18	18 (0.42%)	168 (0.43%)	0.579691	0.865513	ko01040	Metabolism	Lipid metabolism
	78	Ubiquinone and other terpenoid-quinone biosynthesis	18	18 (0.42%)	221 (0.57%)	0.932568	1	ko00130	Metabolism	Metabolism of cofactors and vitamins
	79	Fatty acid elongation	17	17 (0.4%)	96 (0.25%)	0.0315948	0.0883724	ko00062	Metabolism	Lipid metabolism
	80	Glycosaminoglycan degradation	17	17 (0.4%)	98 (0.25%)	0.0376543	0.100684	ko00531	Metabolism	Glycan biosynthesis and metabolism
	81	Sulfur metabolism	16	16 (0.38%)	98 (0.25%)	0.0680128	0.157841	ko00920	Metabolism	Energy metabolism
	82	Protein export	16	16 (0.38%)	245 (0.63%)	0.993506	1	ko03060	Genetic Information Processing	Folding, sorting and degradation
	83	Aminoacyl-tRNA biosynthesis	16	16 (0.38%)	349 (0.9%)	0.999994	1	ko00970	Genetic Information Processing	Translation
	84	Glycosphingolipid biosynthesis - ganglio series	15	15 (0.35%)	59 (0.15%)	0.00142353	0.00625335	ko00604	Metabolism	Glycan biosynthesis and metabolism
	85	SNARE interactions in vesicular transport	15	15 (0.35%)	124 (0.32%)	0.38546	0.600147	ko04130	Genetic Information Processing	Folding, sorting and degradation
	86	Histidine metabolism	14	14 (0.33%)	99 (0.26%)	0.194555	0.351915	ko00340	Metabolism	Amino acid metabolism
	87	Homologous recombination	14	14 (0.33%)	268 (0.69%)	0.999688	1	ko03440	Genetic Information Processing	Replication and repair
	88	Tropane, piperidine and pyridine alkaloid biosynthesis	13	13 (0.31%)	88 (0.23%)	0.164648	0.316433	ko00960	Metabolism	Biosynthesis of other secondary metabolites
	89	Brassinosteroid biosynthesis	12	12 (0.28%)	61 (0.16%)	0.0316129	0.0883724	ko00905	Metabolism	Metabolism of terpenoids and polyketides
	90	Base excision repair	12	12 (0.28%)	187 (0.48%)	0.987833	1	ko03410	Genetic Information Processing	Replication and repair
	91	Isoquinoline alkaloid biosynthesis	11	11 (0.26%)	74 (0.19%)	0.184618	0.345305	ko00950	Metabolism	Biosynthesis of other secondary metabolites
	92	Selenocompound metabolism	11	11 (0.26%)	85 (0.22%)	0.328418	0.524615	ko00450	Metabolism	Metabolism of other amino acids
	93	Biotin metabolism	11	11 (0.26%)	90 (0.23%)	0.400492	0.615756	ko00780	Metabolism	Metabolism of cofactors and vitamins
	94	Basal transcription factors	11	11 (0.26%)	252 (0.65%)	0.999949	1	ko03022	Genetic Information Processing	Transcription
	95	Anthocyanin biosynthesis	10	10 (0.24%)	25 (0.06%)	0.000172121	0.000962313	ko00942	Metabolism	Biosynthesis of other secondary metabolites
	96	Glucosinolate biosynthesis	10	10 (0.24%)	47 (0.12%)	0.0290777	0.0851562	ko00966	Metabolism	Biosynthesis of other secondary metabolites
	97	Lysine biosynthesis	10	10 (0.24%)	70 (0.18%)	0.235207	0.401812	ko00300	Metabolism	Amino acid metabolism
	98	Pantothenate and CoA biosynthesis	10	10 (0.24%)	127 (0.33%)	0.901485	1	ko00770	Metabolism	Metabolism of cofactors and vitamins
	99	Valine, leucine and isoleucine biosynthesis	9	9 (0.21%)	85 (0.22%)	0.596794	0.873877	ko00290	Metabolism	Amino acid metabolism
	100	Nucleotide excision repair	9	9 (0.21%)	332 (0.86%)	1	1	ko03420	Genetic Information Processing	Replication and repair
	101	Isoflavonoid biosynthesis	8	8 (0.19%)	45 (0.12%)	0.114457	0.238614	ko00943	Metabolism	Biosynthesis of other secondary metabolites
	102	Sesquiterpenoid and triterpenoid biosynthesis	8	8 (0.19%)	53 (0.14%)	0.221491	0.389191	ko00909	Metabolism	Metabolism of terpenoids and polyketides
	103	Linoleic acid metabolism	8	8 (0.19%)	74 (0.19%)	0.572994	0.865513	ko00591	Metabolism	Lipid metabolism
	104	Riboflavin metabolism	8	8 (0.19%)	92 (0.24%)	0.804314	1	ko00740	Metabolism	Metabolism of cofactors and vitamins
	105	Butanoate metabolism	8	8 (0.19%)	114 (0.29%)	0.941523	1	ko00650	Metabolism	Carbohydrate metabolism
	106	DNA replication	8	8 (0.19%)	201 (0.52%)	0.999902	1	ko03030	Genetic Information Processing	Replication and repair
	107	Proteasome	8	8 (0.19%)	257 (0.66%)	0.999999	1	ko03050	Genetic Information Processing	Folding, sorting and degradation
	108	Indole alkaloid biosynthesis	7	7 (0.16%)	37 (0.1%)	0.104637	0.225797	ko00901	Metabolism	Biosynthesis of other secondary metabolites
	109	Other types of O-glycan biosynthesis	7	7 (0.16%)	41 (0.11%)	0.157227	0.306966	ko00514	Metabolism	Glycan biosynthesis and metabolism
	110	Thiamine metabolism	7	7 (0.16%)	43 (0.11%)	0.187283	0.345305	ko00730	Metabolism	Metabolism of cofactors and vitamins
	111	Nicotinate and nicotinamide metabolism	7	7 (0.16%)	78 (0.2%)	0.765993	1	ko00760	Metabolism	Metabolism of cofactors and vitamins
	112	Vitamin B6 metabolism	7	7 (0.16%)	78 (0.2%)	0.765993	1	ko00750	Metabolism	Metabolism of cofactors and vitamins
	113	Caffeine metabolism	6	6 (0.14%)	15 (0.04%)	0.00361708	0.0143516	ko00232	Metabolism	Biosynthesis of other secondary metabolites
	114	C5-Branched dibasic acid metabolism	4	4 (0.09%)	22 (0.06%)	0.216617	0.386143	ko00660	Metabolism	Carbohydrate metabolism
	115	Synthesis and degradation of ketone bodies	4	4 (0.09%)	40 (0.1%)	0.653076	0.93405	ko00072	Metabolism	Lipid metabolism
	116	Arachidonic acid metabolism	4	4 (0.09%)	68 (0.18%)	0.94927	1	ko00590	Metabolism	Lipid metabolism
	117	One carbon pool by folate	4	4 (0.09%)	70 (0.18%)	0.956601	1	ko00670	Metabolism	Metabolism of cofactors and vitamins
	118	Monoterpenoid biosynthesis	3	3 (0.07%)	69 (0.18%)	0.98523	1	ko00902	Metabolism	Metabolism of terpenoids and polyketides
	119	Non-homologous end-joining	3	3 (0.07%)	73 (0.19%)	0.989748	1	ko03450	Genetic Information Processing	Replication and repair
	120	Mismatch repair	3	3 (0.07%)	193 (0.5%)	1	1	ko03430	Genetic Information Processing	Replication and repair
	121	Glycosphingolipid biosynthesis - globo series	2	2 (0.05%)	22 (0.06%)	0.712395	0.976382	ko00603	Metabolism	Glycan biosynthesis and metabolism
	122	Folate biosynthesis	2	2 (0.05%)	58 (0.15%)	0.990421	1	ko00790	Metabolism	Metabolism of cofactors and vitamins
	123	Betalain biosynthesis	1	1 (0.02%)	9 (0.02%)	0.648782	0.93405	ko00965	Metabolism	Biosynthesis of other secondary metabolites
