# Supplementary material for: Comparative Transcriptome and Metabolic Profiling Analysis of Buckwheat (Fagopyrum Tataricum (L.) Gaertn.) under Salinity Stress
Source: Metabolites. 2019 Oct 14;9(10):225. doi: 10.3390/metabo9100225 (PMC6835380; doi:10.3390/metabo9100225)
Supplement: Supplementary file 1 [file metabolites-09-00225-s001.zip › Supplemental materials10-13/Table S3 The comparation of hydrophilic in buckwheat.xlsx]

## Sheet: Sheet1
Table S3. The relative comparation of hydrophilic metabolites in control (Con) and salt-treated (Tr) buckwheat samples.
No.	Compounds	Con 1D	Tr 1D	Con 2D	Tr 2D	Con 4D	Tr 4D	Con 5D	Tr 5D
1	Pyruvic acid	0.002±0.0003a	0.004±0.0003b	0.004±0.0002b	0.005±0.0001c	0.003±0.0004b	0.010±0.0008d	0.003±0.0003a	0.005±0.0002c
2	Latic acid	0.179±0.060c	0.079±0.014a	0.076±0.0105a	0.095±0.0211ab	0.145±0.0426bc	0.114±0.0110ab	0.076±0.0073a	0.128±0.0249abc
3	Oxalic acid	0.033±0.004a	0.141±0.070ab	0.311±0.0186c	0.142±0.0450ab	0.175±0.0970abc	0.133±0.0622ab	0.213±0.0791bc	0.132±0.0528ab
4	Valine	0.597±0.016b	0.318±0.431ab	0.080±0.1206a	0.240±0.3967ab	0.224±0.2822ab	0.225±0.2473ab	0.115±0.1441ab	0.290±0.1287ab
5	Urea	0.363±0.017a	0.638±0.023c	0.814±0.0888d	0.763±0.0593d	0.532±0.0057b	0.305±0.0702a	0.775±0.0727d	0.832±0.0592d
6	Ethanolamine	0.333±0.013a	0.303±0.133a	0.161±0.0643a	0.275±0.1957a	0.169±0.0670a	0.359±0.1542a	0.208±0.0803a	0.371±0.1484a
7	Glycerol	1.609±0.087abc	1.790±0.258bc	2.698±0.2638d	1.984±0.3715c	1.464±0.2905ab	1.158±0.1779a	3.385±0.2409e	2.763±0.2569d
8	Leucine	0.718±0.022a	0.514±0.356a	0.254±0.2570a	0.363±0.4257a	0.363±0.2355a	0.342±0.1953a	0.249±0.2199a	0.410±0.1021a
9	Isoleucine	0.593±0.018b	0.544±0.221ab	0.243±0.2162a	0.394±0.2985ab	0.430±0.1644ab	0.365±0.1214ab	0.230±0.1446a	0.355±0.0591ab
10	Proline	0.139±0.025a	0.088±0.066a	0.035±0.0397a	0.086±0.0995a	0.064±0.0548a	0.135±0.0991a	0.052±0.0478a	0.125±0.0360a
11	Glycine	0.085±0.005a	0.100±0.016a	0.084±0.0136a	0.099±0.0306a	0.084±0.0147a	0.077±0.0084a	0.087±0.0177a	0.097±0.0020a
12	Succinic acid	0.647±0.064de	0.628±0.029de	0.498±0.0382c	0.704±0.0789e	0.184±0.0068a	0.873±0.0420f	0.335±0.0085b	0.605±0.0345d
13	Glyceric acid	0.040±0.007bc	0.049±0.001d	0.035±0.0044ab	0.046±0.0070cd	0.033±0.0030ab	0.057±0.0004e	0.031±0.0018a	0.035±0.0038ab
14	Fumaric acid	0.085±0.023b	0.012±0.001a	0.014±0.0039a	0.015±0.0011a	0.010±0.0027a	0.022±0.0018a	0.012±0.0018a	0.021±0.0006a
15	Serine	0.239±0.011ab	0.304±0.073ab	0.155±0.0617a	0.267±0.0988ab	0.301±0.0689ab	0.515±0.3872b	0.167±0.0454a	0.240±0.0165ab
16	Threonine	0.289±0.007bc	0.336±0.047c	0.230±0.0386ab	0.327±0.0847c	0.306±0.0334bc	0.312±0.0241c	0.186±0.0267a	0.257±0.0122ab
17	β-Alanine	0.007±0.0004a	0.012±0.001c	0.008±0.0004ab	0.010±0.0024b	0.007±0.0003a	0.016±0.0010d	0.007±0.0011a	0.007±0.0001a
18	Malic acid	2.335±0.849d	1.027±0.045a	0.008±0.0005a	1.298±0.2218ab	1.071±0.1458a	2.228±0.0123cd	0.881±0.0814a	1.704±0.2422bc
19	Aspartic acid	0.276±0.005a	0.275±0.042a	0.008±0.0006a	0.296±0.0593a	0.328±0.0514a	0.285±0.0161a	0.299±0.0575a	0.302±0.0364a
20	Methionine	0.124±0.004b	0.150±0.029bc	0.008±0.0007ab	0.182±0.0456c	0.068±0.0095a	0.146±0.0090bc	0.071±0.0130a	0.143±0.0214bc
21	Pyroglutamic acid	2.751±0.045ab	3.042±0.420bc	0.008±0.0008ab	3.652±0.2357d	3.015±0.1133bc	3.437±0.3211cd	2.384±0.2419a	3.218±0.2372bcd
22	4-Aminobutyric acid	0.229±0.003bc	0.295±0.044d	0.008±0.0009b	0.314±0.0574d	0.135±0.0078a	0.378±0.0054e	0.211±0.0311bc	0.264±0.0235cd
23	Threonic acid	0.029±0.0007a	0.037±0.001a	0.008±0.0010a	0.036±0.0055a	0.089±0.0074c	0.082±0.0042b	0.030±0.0013a	0.033±0.0022a
24	Glutamic acid	0.263±0.020bc	0.331±0.088b	0.008±0.0011bc	0.334±0.1993b	0.301±0.1363bc	0.335±0.0906b	0.148±0.0633a	0.235±0.0935bc
25	Phenylalanine	0.798±0.051bc	0.823±0.131bc	0.008±0.0012bc	1.075±0.1993d	0.468±0.0514a	0.945±0.0148cd	0.661±0.1400ab	1.138±0.1504d
26	Xylose	0.037±0.001d	0.042±0.003e	0.008±0.0013a	0.030±0.0026bc	0.025±0.0015a	0.041±0.0025de	0.027±0.0013ab	0.032±0.0032c
27	Asparagine	0.017±0.001a	0.022±0.011a	0.008±0.0014a	0.025±0.0134a	0.013±0.0099a	0.023±0.0112a	0.009±0.0081a	0.020±0.0126a
28	Glutamine	0.289±0.046a	0.248±0.169a	0.008±0.0015a	0.025±0.0135a	0.208±0.2228a	0.304±0.1669a	0.135±0.1475a	0.246±0.1721a
29	Shikimic acid	0.043±0.001c	0.033±0.002b	0.008±0.0016b	0.025±0.0136b	0.048±0.0027d	0.046±0.0019cd	0.026±0.0018a	0.028±0.0025a
30	Citric acid	0.254±0.024bc	0.269±0.030bc	0.008±0.0017bc	0.025±0.0137c	0.174±0.0291a	0.276±0.0109c	0.200±0.0271ab	0.287±0.0683c
31	Quinic acid	0.054±0.002d	0.075±0.004f	0.008±0.0018a	0.025±0.0138c	0.067±0.0037e	0.036±0.0028b	0.019±0.0020a	0.021±0.0017a
32	Fructose	1.522±0.121b	3.120±0.323d	0.008±0.0019a	0.025±0.0139c	1.731±0.0721b	3.340±0.0846d	0.774±0.0446a	1.615±0.1225b
33	Mannose	0.008±0.002bc	0.020±0.002c	0.008±0.0020a	0.025±0.0140bc	0.030±0.0066d	0.014±0.0083bc	0.007±0.0012bc	0.005±0.0005a
34	Galactose	0.073±0.003a	0.322±0.023d	0.008±0.0021a	0.025±0.0141c	0.100±0.0033a	0.145±0.0097b	0.093±0.0078a	0.153±0.0126b
35	Glucose	0.555±0.048b	1.031±0.128d	0.008±0.0022a	0.025±0.0142c	0.523±0.0301b	1.012±0.0335d	0.227±0.0117a	0.454±0.0389b
36	Mannitol	0.199±0.009e	0.051±0.008bc	0.008±0.0023a	0.025±0.0143c	0.015±0.0019a	0.035±0.0081ab	0.197±0.0326e	0.133±0.0095d
37	Inositol	0.058±0.002b	0.169±0.011f	0.008±0.0024a	0.025±0.0144c	0.078±0.0045c	0.124±0.0046e	0.047±0.0029b	0.076±0.0055c
38	Tryptophane	0.143±0.055a	0.194±0.207a	0.008±0.0025a	0.025±0.0145c	0.237±0.2367a	0.338±0.1433a	0.207±0.1755a	0.268±0.1191a
39	Sucrose	0.353±0.010d	0.205±0.019ab	0.008±0.0026a	0.025±0.0146c	0.872±0.0164e	1.125±0.0366f	0.185±0.0887a	0.254±0.0076bc
	The quantitative calculations of metabolites were based on the peak area ratios relative to that of the internal standard (IS)
	Values with different letters indicate a significant difference between control (Con.) and salt-treated (Tr.) samples at p < 0.05, applying a Duncan test (SPSS 22.0).
