# Supplementary material for: Comparative Transcriptome and Metabolic Profiling Analysis of Buckwheat (Fagopyrum Tataricum (L.) Gaertn.) under Salinity Stress
Source: Metabolites. 2019 Oct 14;9(10):225. doi: 10.3390/metabo9100225 (PMC6835380; doi:10.3390/metabo9100225)
Supplement: Supplementary file 1 [file metabolites-09-00225-s001.zip › Supplemental materials10-13/Table S4 The content of liphophilic metabolites in buckwheat.xlsx]

## Sheet: Sheet1
Table S4. The content of liphophilic metabolites in control (Con) and salt-treated (Tr) buckwheat samples (μg/g dry weight)
No.		Con 1D	Tr 1D	Con 2D	Tr 2D	Con 4D	Tr 4D	Con 5D	Tr 5D
1	c20	9.74±0.40a	9.98±0.54ab	9.93±0.14a	10.09±0.33ab	10.63±0.59bc	11.14±0.18c	10.20±0.10ab	9.99±0.14ab
2	c21	2.70±0.12a	2.70±0.11a	2.76±0.03a	2.82±0.05a	2.76±0.04a	2.82±0.12a	2.82±0.13a	2.81±0.06a
3	c22	13.59±0.10a	13.60±0.78a	11.85±1.97a	13.34±1.24a	31.69±2.12b	30.48±6.39b	12.67±0.50a	12.60±0.42a
4	c24	47.44±5.29ab	41.38±8.61a	40.27±12.34a	46.29±3.04ab	64.40±12.32bc	71.19±23.46c	46.98±2.07ab	47.72±3.20ab
5	c26	14.97±1.49a	15.46±1.82a	12.81±0.93a	12.65±1.99a	11.75±0.39a	15.58±4.62a	12.98±1.46a	13.59±0.95a
6	beta-tocopherol	16.77±0.55ab	17.63±0.88ab	16.65±2.25ab	18.78±2.22ab	16.03±0.92a	16.29±3.29ab	18.15±2.12ab	19.97±1.94b
7	c28	31.02±2.25a	30.94±4.22a	29.23±2.11a	28.98±1.71a	29.89±2.95a	32.36±2.18a	30.09±2.94a	34.06±3.20a
8	alpha-tocopherol	14.66±0.54ab	14.03±0.74a	15.20±1.11ab	15.93±1.62ab	16.37±0.18b	14.91±1.64ab	16.39±1.41b	15.95±0.85ab
9	campesterol	77.41±3.31a	76.32±6.58a	70.72±11.27a	70.53±4.01a	73.31±6.91a	69.73±18.88a	72.83±6.02a	67.86±4.79a
10	c30	19.72±1.68a	14.84±3.06a	14.19±1.87a	14.03±2.01a	18.19±4.78a	18.63±3.23a	15.89±0.71a	16.80±4.58a
11	stigmasterol	33.86±3.51ab	30.83±0.69ab	33.88±7.76ab	29.80±2.49ab	23.81±1.35a	41.17±15.38b	36.33±4.51ab	34.85±1.66ab
12	beta-sitosterol	154.03±7.23a	147.11±9.69a	147.35±37.14a	134.05±10.12a	165.09±20.88a	126.50±37.83a	137.89±16.81a	124.25±7.99a
13	beta-amyrin	11.57±0.46a	11.53±0.57a	11.44±0.32a	12.00±0.18ab	12.00±0.16ab	12.64±0.99b	12.30±0.34ab	12.33±0.26ab
14	alpha-amyrin	19.93±0.28a	20.62±1.78a	18.81±1.32a	19.88±1.75a	21.44±0.84a	22.47±4.12a	20.91±1.43a	19.90±0.39a
	The quantitative calculations of metabolites were based on the peak area relative to that of the external standards.
	Values with different letters indicate a significant difference between control (Con.) and salt-treated (Tr.) samples at p < 0.05, applying a Duncan test (SPSS 22.0).
	c20, eicosanol; c21, heneicosanol; c22, docosanol; c23, tricosanol; c24, tetracosanol; c26, hexacosanol;c27, heptacosanol; c28, octacosanol; c30, triacontanol
