# Supplementary material for: Comparative Transcriptome and Metabolic Profiling Analysis of Buckwheat (Fagopyrum Tataricum (L.) Gaertn.) under Salinity Stress
Source: Metabolites. 2019 Oct 14;9(10):225. doi: 10.3390/metabo9100225 (PMC6835380; doi:10.3390/metabo9100225)
Supplement: Supplementary file 1 [file metabolites-09-00225-s001.zip › Supplemental materials10-13/Table S5.The DEGs of phenylpropanoid biosynthetic pathway.xlsx]

## Sheet: Sheet1
Table S5.Different expression of phenylpropanoid biosynthetic genes under salt stress.
Pathway	GeneID	Blast_cds	Blast_proteins	log2Fold	Diff	P-value	Nr-annotation	Signficant
Flavonoid biosynthetic pathway	CL135.Contig2_All	FtPinG0003677800.01.T01	FtPinG0003677800.01.T01	-2.58697	Down	1.93e-42	cytochrome P450 homolog [Arabidopsis thaliana]	Yes
Flavone and flavonol biosynthetic pathway	CL135.Contig2_All	FtPinG0003677800.01.T01	FtPinG0003677800.01.T01	-2.58697	Down	1.93e-42	cytochrome P450 homolog [Arabidopsis thaliana]	Yes
Phenylpropanoid biosynthetic pathway	CL135.Contig4_All	FtPinG0003628500.01.T01	FtPinG0003628500.01.T01	-1.155	Down	1.52e-05	cytochrome P450, family 706, subfamily A, polypeptide 6 [Arabidopsis thaliana]	Yes
Flavonoid biosynthetic pathway	CL158.Contig5_All	FtPinG0004446700.01.T01	FtPinG0004446700.01.T01	1.60081	Up	1.63e-05	PREDICTED: geraniol 8-hydroxylase [Vitis vinifera]	Yes
Flavone and flavonol biosynthetic pathway	CL158.Contig5_All	FtPinG0004446700.01.T01	FtPinG0004446700.01.T01	1.60081	Up	1.63e-05	PREDICTED: geraniol 8-hydroxylase [Vitis vinifera]	Yes
Phenylpropanoid biosynthetic pathway	CL256.Contig1_All	FtPinG0000408900.01.T01	FtPinG0000408900.01.T01	-4.6118	Down	2.87e-06	probable beta-D-xylosidase 2 [Arabidopsis thaliana]	Yes
Phenylpropanoid biosynthetic pathway	CL256.Contig2_All	FtPinG0000408900.01.T01	FtPinG0000408900.01.T01	-3.02537	Down	1.46e-15	probable beta-D-xylosidase 2 [Arabidopsis thaliana]	Yes
Phenylpropanoid biosynthetic pathway	CL453.Contig3_All	FtPinG0005329600.01.T01	FtPinG0001575100.01.T01	2.23557	Up	4.22e-06	cinnamate-4-hydroxylase [Canarium album]	Yes
Flavonoid biosynthetic pathway	CL453.Contig3_All	FtPinG0005329600.01.T01	FtPinG0001575100.01.T01	2.23557	Up	4.22e-06	cinnamate-4-hydroxylase [Canarium album]	Yes
Phenylpropanoid biosynthetic pathway	CL453.Contig4_All	FtPinG0001575100.01.T01	FtPinG0001575100.01.T01	1.00694	Up	2.28e-05	trans-cinnamate 4-monooxygenase [Cucumis sativus]	Yes
Flavonoid biosynthetic pathway	CL453.Contig4_All	FtPinG0001575100.01.T01	FtPinG0001575100.01.T01	1.00694	Up	2.28e-05	trans-cinnamate 4-monooxygenase [Cucumis sativus]	Yes
Phenylpropanoid biosynthetic pathway	CL453.Contig5_All	FtPinG0001575100.01.T01	FtPinG0001575100.01.T01	2.22033	Up	1.45e-21	trans-cinnamate 4-monooxygenase [Cucumis sativus]	Yes
Flavonoid biosynthetic pathway	CL453.Contig5_All	FtPinG0001575100.01.T01	FtPinG0001575100.01.T01	2.22033	Up	1.45e-21	trans-cinnamate 4-monooxygenase [Cucumis sativus]	Yes
Phenylpropanoid biosynthetic pathway	CL966.Contig2_All	FtPinG0001667100.01.T01	FtPinG0001669800.01.T02	-2.86748	Down	2.71e-10	gylcosyltransferase UGT71A13 [Maclura pomifera]	Yes
isoflavonoid biosynthetic pathway	CL966.Contig2_All	FtPinG0001667100.01.T01	FtPinG0001669800.01.T02	-2.86748	Down	2.71e-10	gylcosyltransferase UGT71A13 [Maclura pomifera]	Yes
Flavonoid biosynthetic pathway	CL995.Contig1_All	FtPinG0008258600.01.T01	FtPinG0008258600.01.T01	2.70436	Up	7.22e-07	PREDICTED: feruloyl CoA ortho-hydroxylase 2 [Vitis vinifera]	Yes
Flavonoid biosynthetic pathway	CL1014.Contig4_All	FtPinG0007261700.01.T01	FtPinG0007261700.01.T02	1.85363	Up	2.9e-07	cinnamyl-alcohol dehydrogenase-like protein [Arabidopsis thaliana]	Yes
Flavonoid biosynthetic pathway	CL1014.Contig6_All	FtPinG0007261700.01.T01	FtPinG0007261700.01.T02	1.50197	Up	9.72e-09	cinnamyl-alcohol dehydrogenase-like protein [Arabidopsis thaliana]	Yes
Flavonoid biosynthetic pathway	CL1331.Contig1_All	FtPinG0005301200.01.T01	FtPinG0005301200.01.T01	-1.15514	Down	7.25e-06	PREDICTED: geraniol 8-hydroxylase [Vitis vinifera]	Yes
Flavone and flavonol biosynthetic pathway	CL1331.Contig1_All	FtPinG0005301200.01.T01	FtPinG0005301200.01.T01	-1.15514	Down	7.25e-06	PREDICTED: geraniol 8-hydroxylase [Vitis vinifera]	Yes
Phenylpropanoid biosynthetic pathway	CL1371.Contig1_All	FtPinG0000820700.01.T01	FtPinG0000820700.01.T01	-2.78821	Down	0.000100309	unknown [Arabidopsis halleri subsp. halleri]	Yes
Flavonoid biosynthetic pathway	CL1371.Contig1_All	FtPinG0000820700.01.T01	FtPinG0000820700.01.T01	-2.78821	Down	0.000100309	unknown [Arabidopsis halleri subsp. halleri]	Yes
Anthocyanin biosynthetic pathway	CL1442.Contig1_All	FtPinG0009891700.01.T01	FtPinG0009891700.01.T01	1.03663	Up	2.01e-09	cold-induced glucosyl transferase [Solanum sogarandinum]	Yes
Phenylpropanoid biosynthetic pathway	CL1483.Contig1_All	FtPinG0005735000.01.T01	FtPinG0005735000.01.T01	1.32688	Up	1.22e-15	hypothetical protein VITISV_042774 [Vitis vinifera]	Yes
Phenylpropanoid biosynthetic pathway	CL1799.Contig3_All	FtPinG0005713400.01.T01	FtPinG0005713400.01.T01	-1.06505	Down	1.83e-07	phenylalanine ammonia lyase [Jatropha curcas]	Yes
Flavone and flavonol biosynthetic pathway	CL1909.Contig2_All	FtPinG0005547200.01.T01	FtPinG0005547200.01.T01	-2.39973	Down	1.12e-08	RecName: Full=UDP-glycosyltransferase 89B2	Yes
Flavonoid biosynthetic pathway	CL1920.Contig5_All	FtPinG0000551900.01.T01	FtPinG0000551900.01.T01	1.1102	Up	2.54e-06	chalcone synthase 2 [Rheum palmatum]	Yes
Flavonoid biosynthetic pathway	CL2034.Contig2_All	FtPinG0004385000.01.T01	FtPinG0004384800.01.T01	-1.15205	Down	2.81e-06	PREDICTED: feruloyl CoA ortho-hydroxylase 2 [Vitis vinifera]	Yes
Phenylpropanoid biosynthetic pathway	CL2042.Contig1_All	FtPinG0008426200.01.T01	FtPinG0008426200.01.T01	-1.48122	Down	5.77e-06	unnamed protein product [Vitis vinifera]	Yes
Anthocyanin biosynthetic pathway	CL2042.Contig1_All	FtPinG0008426200.01.T01	FtPinG0008426200.01.T01	-1.48122	Down	5.77e-06	unnamed protein product [Vitis vinifera]	Yes
Flavone and flavonol biosynthetic pathway	CL2083.Contig5_All	FtPinG0003298500.01.T01	FtPinG0003298500.01.T01	-2.35064	Down	9.99e-08	UDP-glucose: chalcononaringenin 2&apos;-O-glucosyltransferase [Dianthus caryophyllus]	Yes
Flavone and flavonol biosynthetic pathway	CL2510.Contig2_All	FtPinG0003140000.01.T01	FtPinG0003140900.01.T01	-3.99168	Down	3.41e-10	PREDICTED: anthocyanidin 3-O-glucosyltransferase 7 [Vitis vinifera]	Yes
Anthocyanin biosynthetic pathway	CL2510.Contig2_All	FtPinG0003140000.01.T01	FtPinG0003140900.01.T01	-3.99168	Down	3.41e-10	PREDICTED: anthocyanidin 3-O-glucosyltransferase 7 [Vitis vinifera]	Yes
Flavone and flavonol biosynthetic pathway	CL2510.Contig3_All	FtPinG0003140400.01.T01	FtPinG0003140400.01.T01	-4.03815	Down	3.15e-10	UDP-glucose:flavonol 3-O-glucosyltransferase [Dianthus caryophyllus]	Yes
Anthocyanin biosynthetic pathway	CL2510.Contig3_All	FtPinG0003140400.01.T01	FtPinG0003140400.01.T01	-4.03815	Down	3.15e-10	UDP-glucose:flavonol 3-O-glucosyltransferase [Dianthus caryophyllus]	Yes
Flavone and flavonol biosynthetic pathway	CL2510.Contig4_All	FtPinG0003140500.01.T01	FtPinG0003140500.01.T01	-1.49028	Down	3.94e-07	hypothetical protein VITISV_002482 [Vitis vinifera]	Yes
Anthocyanin biosynthetic pathway	CL2510.Contig4_All	FtPinG0003140500.01.T01	FtPinG0003140500.01.T01	-1.49028	Down	3.94e-07	hypothetical protein VITISV_002482 [Vitis vinifera]	Yes
Flavone and flavonol biosynthetic pathway	CL2510.Contig5_All	FtPinG0003140900.01.T01	FtPinG0003140900.01.T01	-5.382	Down	6.85e-08	PREDICTED: anthocyanidin 3-O-glucosyltransferase 7 [Vitis vinifera]	Yes
Anthocyanin biosynthetic pathway	CL2510.Contig5_All	FtPinG0003140900.01.T01	FtPinG0003140900.01.T01	-5.382	Down	6.85e-08	PREDICTED: anthocyanidin 3-O-glucosyltransferase 7 [Vitis vinifera]	Yes
Phenylpropanoid biosynthetic pathway	CL2532.Contig2_All	FtPinG0001949400.01.T01	FtPinG0001949400.01.T01	-3.01371	Down	1.51e-07	unknown [Glycine max]	Yes
Phenylpropanoid biosynthetic pathway	CL2532.Contig3_All	FtPinG0001949400.01.T01	FtPinG0001949400.01.T01	-3.08101	Down	3.21e-15	unknown [Glycine max]	Yes
Phenylpropanoid biosynthetic pathway	CL2567.Contig2_All	FtPinG0003009400.01.T01	FtPinG0003009400.01.T01	2.34051	Up	3.29e-07	N-hydroxycinnamoyl/benzoyltransferase 6 [Glycine max]	Yes
Flavonoid biosynthetic pathway	CL2567.Contig2_All	FtPinG0003009400.01.T01	FtPinG0003009400.01.T01	2.34051	Up	3.29e-07	N-hydroxycinnamoyl/benzoyltransferase 6 [Glycine max]	Yes
Phenylpropanoid biosynthetic pathway	CL2567.Contig3_All	FtPinG0003009400.01.T01	FtPinG0003009400.01.T01	1.38449	Up	1.17e-05	N-hydroxycinnamoyl/benzoyltransferase 6 [Glycine max]	Yes
Flavonoid biosynthetic pathway	CL2567.Contig3_All	FtPinG0003009400.01.T01	FtPinG0003009400.01.T01	1.38449	Up	1.17e-05	N-hydroxycinnamoyl/benzoyltransferase 6 [Glycine max]	Yes
Phenylpropanoid biosynthetic pathway	CL2567.Contig4_All	FtPinG0003006300.01.T01	FtPinG0003006300.01.T01	2.18819	Up	6.64e-17	hypothetical protein VITISV_032623 [Vitis vinifera]	Yes
Flavonoid biosynthetic pathway	CL2567.Contig4_All	FtPinG0003006300.01.T01	FtPinG0003006300.01.T01	2.18819	Up	6.64e-17	hypothetical protein VITISV_032623 [Vitis vinifera]	Yes
Phenylpropanoid biosynthetic pathway	CL2567.Contig5_All	FtPinG0003009400.01.T01	FtPinG0003009400.01.T01	-1.05837	Down	6.09e-05	HXXXD-type acyl-transferase family protein [Medicago truncatula]	Yes
Flavonoid biosynthetic pathway	CL2567.Contig5_All	FtPinG0003009400.01.T01	FtPinG0003009400.01.T01	-1.05837	Down	6.09e-05	HXXXD-type acyl-transferase family protein [Medicago truncatula]	Yes
Phenylpropanoid biosynthetic pathway	CL2584.Contig3_All	FtPinG0008424800.01.T01	FtPinG0008424800.01.T01	-1.32553	Down	3.89e-06	unnamed protein product [Vitis vinifera]	Yes
Phenylpropanoid biosynthetic pathway	CL2727.Contig2_All	FtPinG0005869600.01.T01	FtPinG0005869600.01.T01	1.72071	Up	1.79e-07	putative caffeoyl-CoA O-methyltransferase protein [Isatis tinctoria]	Yes
Flavonoid biosynthetic pathway	CL2727.Contig2_All	FtPinG0005869600.01.T01	FtPinG0005869600.01.T01	1.72071	Up	1.79e-07	putative caffeoyl-CoA O-methyltransferase protein [Isatis tinctoria]	Yes
Flavonoid biosynthetic pathway	CL3336.Contig2_All	FtPinG0008691400.01.T01	FtPinG0004905400.01.T01	2.75328	Up	4.86e-27	unnamed protein product [Vitis vinifera]	Yes
Flavonoid biosynthetic pathway	CL3336.Contig6_All	FtPinG0004905400.01.T01	FtPinG0004905400.01.T01	4.25559	Up	1.42e-42	unnamed protein product [Vitis vinifera]	Yes
Phenylpropanoid biosynthetic pathway	CL3792.Contig2_All	FtPinG0000727000.01.T01	FtPinG0000727000.01.T01	-4.51474	Down	8.68e-11	PREDICTED: beta-glucosidase 12 [Vitis vinifera]	Yes
Phenylpropanoid biosynthetic pathway	CL3792.Contig3_All	FtPinG0000727000.01.T01	FtPinG0000727000.01.T01	-3.06187	Down	3.83e-05	hypothetical protein VITISV_036888 [Vitis vinifera]	Yes
Flavonoid biosynthetic pathway	CL3857.Contig1_All	FtPinG0004463000.01.T01	FtPinG0004463000.01.T01	1.1749	Up	5.47e-18	PREDICTED: probable 2-oxoglutarate/Fe(II)-dependent dioxygenase isoform X1 [Vitis vinifera]	Yes
Flavonoid biosynthetic pathway	CL3857.Contig2_All	FtPinG0004463000.01.T01	FtPinG0004463000.01.T01	1.67638	Up	9.92e-24	PREDICTED: probable 2-oxoglutarate/Fe(II)-dependent dioxygenase isoform X1 [Vitis vinifera]	Yes
Flavonoid biosynthetic pathway	CL3857.Contig3_All	FtPinG0004463000.01.T01	FtPinG0004463000.01.T01	1.59132	Up	9.01e-26	PREDICTED: probable 2-oxoglutarate/Fe(II)-dependent dioxygenase isoform X1 [Vitis vinifera]	Yes
Phenylpropanoid biosynthetic pathway	CL3930.Contig1_All	FtPinG0004752800.01.T01	FtPinG0004752800.01.T01	-3.12777	Down	3.49e-11	hypothetical protein VITISV_032623 [Vitis vinifera]	Yes
Flavonoid biosynthetic pathway	CL3930.Contig1_All	FtPinG0004752800.01.T01	FtPinG0004752800.01.T01	-3.12777	Down	3.49e-11	hypothetical protein VITISV_032623 [Vitis vinifera]	Yes
Phenylpropanoid biosynthetic pathway	CL4102.Contig4_All	FtPinG0007516000.01.T01	FtPinG0007516400.01.T01	-2.66946	Down	9.66e-29	PREDICTED: caffeic acid 3-O-methyltransferase [Vitis vinifera]	Yes
Flavone and flavonol biosynthetic pathway	CL4102.Contig4_All	FtPinG0007516000.01.T01	FtPinG0007516400.01.T01	-2.66946	Down	9.66e-29	PREDICTED: caffeic acid 3-O-methyltransferase [Vitis vinifera]	Yes
isoflavonoid biosynthetic pathway	CL4283.Contig3_All	FtPinG0001995400.01.T01	FtPinG0001995400.01.T01	1.79674	Up	4.3e-05	PREDICTED: aluminum-activated malate transporter 4 [Vitis vinifera]	Yes
Phenylpropanoid biosynthetic pathway	CL4366.Contig1_All	FtPinG0003135700.01.T01	FtPinG0003135700.01.T01	-1.37081	Down	3.03e-07	peroxidase [Picea abies]	Yes
Flavonoid biosynthetic pathway	CL4405.Contig4_All	FtPinG0001851300.01.T01	FtPinG0001851300.01.T01	3.96156	Up	5.48e-08	PREDICTED: protein SRG1 [Vitis vinifera]	Yes
Flavonoid biosynthetic pathway	CL4405.Contig5_All	FtPinG0001851500.01.T01	FtPinG0001851500.01.T01	5.39863	Up	1.94e-32	uncharacterized protein LOC100793145 [Glycine max]	Yes
Flavonoid biosynthetic pathway	CL4484.Contig2_All	FtPinG0001830100.01.T01	FtPinG0001830100.01.T01	3.69077	Up	6.92e-05	hypothetical protein VITISV_017626 [Vitis vinifera]	Yes
Phenylpropanoid biosynthetic pathway	CL4614.Contig1_All	FtPinG0003884900.01.T01	FtPinG0003884900.01.T01	2.69528	Up	2.77e-13	hypothetical protein VITISV_037024 [Vitis vinifera]	Yes
Flavonoid biosynthetic pathway	CL4614.Contig1_All	FtPinG0003884900.01.T01	FtPinG0003884900.01.T01	2.69528	Up	2.77e-13	hypothetical protein VITISV_037024 [Vitis vinifera]	Yes
Phenylpropanoid biosynthetic pathway	CL4631.Contig4_All	FtPinG0003131900.01.T01	FtPinG0001343000.01.T01	4.62836	Up	3.35e-28	unknown [Arabidopsis halleri subsp. halleri]	Yes
Flavonoid biosynthetic pathway	CL4631.Contig4_All	FtPinG0003131900.01.T01	FtPinG0001343000.01.T01	4.62836	Up	3.35e-28	unknown [Arabidopsis halleri subsp. halleri]	Yes
Flavonoid biosynthetic pathway	CL4683.Contig1_All	FtPinG0006411000.01.T01	FtPinG0006411000.01.T01	2.05969	Up	3.49e-42	PREDICTED: geraniol 8-hydroxylase [Vitis vinifera]	Yes
Flavone and flavonol biosynthetic pathway	CL4683.Contig1_All	FtPinG0006411000.01.T01	FtPinG0006411000.01.T01	2.05969	Up	3.49e-42	PREDICTED: geraniol 8-hydroxylase [Vitis vinifera]	Yes
Flavonoid biosynthetic pathway	CL4683.Contig7_All	FtPinG0006410200.01.T01	FtPinG0006410200.01.T01	4.02427	Up	1.17e-05	PREDICTED: geraniol 8-hydroxylase [Vitis vinifera]	Yes
Flavone and flavonol biosynthetic pathway	CL4683.Contig7_All	FtPinG0006410200.01.T01	FtPinG0006410200.01.T01	4.02427	Up	1.17e-05	PREDICTED: geraniol 8-hydroxylase [Vitis vinifera]	Yes
Phenylpropanoid biosynthetic pathway	CL4767.Contig1_All	FtPinG0004606500.01.T01	FtPinG0004606500.01.T01	6.57918	Up	3.38e-24	hypothetical protein VITISV_028562 [Vitis vinifera]	Yes
Phenylpropanoid biosynthetic pathway	CL4913.Contig2_All	FtPinG0005612500.01.T01	FtPinG0005612500.01.T01	2.08242	Up	7.36e-17	PREDICTED: tetraketide alpha-pyrone reductase 1 [Vitis vinifera]	Yes
Phenylpropanoid biosynthetic pathway	CL4913.Contig3_All	FtPinG0004699400.01.T01	FtPinG0004699400.01.T01	1.85435	Up	1.12e-07	cinnamoyl-CoA reductase [Medicago truncatula]	Yes
Phenylpropanoid biosynthetic pathway	CL5339.Contig3_All	FtPinG0004585400.01.T01	FtPinG0004585400.01.T01	-1.49836	Down	7.56e-05	PREDICTED: geraniol 8-hydroxylase [Vitis vinifera]	Yes
Flavonoid biosynthetic pathway	CL5339.Contig3_All	FtPinG0004585400.01.T01	FtPinG0004585400.01.T01	-1.49836	Down	7.56e-05	PREDICTED: geraniol 8-hydroxylase [Vitis vinifera]	Yes
Flavone and flavonol biosynthetic pathway	CL5339.Contig3_All	FtPinG0004585400.01.T01	FtPinG0004585400.01.T01	-1.49836	Down	7.56e-05	PREDICTED: geraniol 8-hydroxylase [Vitis vinifera]	Yes
Flavonoid biosynthetic pathway	CL5381.Contig1_All	FtPinG0004875000.01.T01	FtPinG0004875000.01.T01	1.17467	Up	4.89e-06	reductase 2 [Hydrangea macrophylla]	Yes
Flavonoid biosynthetic pathway	CL5480.Contig1_All	FtPinG0006392100.01.T01	FtPinG0006392100.01.T01	1.69101	Up	4.55e-06	PREDICTED: geraniol 8-hydroxylase [Vitis vinifera]	Yes
Flavone and flavonol biosynthetic pathway	CL5480.Contig1_All	FtPinG0006392100.01.T01	FtPinG0006392100.01.T01	1.69101	Up	4.55e-06	PREDICTED: geraniol 8-hydroxylase [Vitis vinifera]	Yes
Phenylpropanoid biosynthetic pathway	CL5607.Contig1_All	FtPinG0000983500.01.T01	FtPinG0000983500.01.T01	2.7772	Up	2e-63	cinnamyl-alcohol dehydrogenase-like protein [Arabidopsis thaliana]	Yes
Phenylpropanoid biosynthetic pathway	CL5607.Contig2_All	FtPinG0000983500.01.T01	FtPinG0000983500.01.T01	2.0457	Up	3.57e-23	cinnamyl-alcohol dehydrogenase-like protein [Arabidopsis thaliana]	Yes
Phenylpropanoid biosynthetic pathway	CL5716.Contig1_All	FtPinG0008704000.01.T01	FtPinG0008704000.01.T01	-3.89329	Down	5.1e-08	PREDICTED: shikimate O-hydroxycinnamoyltransferase [Vitis vinifera]	Yes
Flavonoid biosynthetic pathway	CL5716.Contig1_All	FtPinG0008704000.01.T01	FtPinG0008704000.01.T01	-3.89329	Down	5.1e-08	PREDICTED: shikimate O-hydroxycinnamoyltransferase [Vitis vinifera]	Yes
Flavone and flavonol biosynthetic pathway	CL6017.Contig3_All	FtPinG0007051300.01.T01	FtPinG0007051300.01.T01	1.7654	Up	8.98e-13	UDP-glucose:sesaminol 2&apos;-O-glucoside-O-glucosyltransferase [Sesamum indicum]	Yes
Phenylpropanoid biosynthetic pathway	CL6100.Contig1_All	FtPinG0005357600.01.T01	FtPinG0005357600.01.T01	3.4507	Up	2.13e-62	unnamed protein product [Vitis vinifera]	Yes
Phenylpropanoid biosynthetic pathway	CL6100.Contig2_All	FtPinG0008475000.01.T01	FtPinG0008475000.01.T01	1.08662	Up	1.1e-14	putative acyl-CoA synthetase [Capsicum annuum]	Yes
Flavonoid biosynthetic pathway	CL6362.Contig1_All	FtPinG0009420800.01.T01	FtPinG0009420800.01.T01	-2.79155	Down	4.32e-05	PREDICTED: protein SRG1 [Vitis vinifera]	Yes
Phenylpropanoid biosynthetic pathway	CL6409.Contig3_All	FtPinG0000859400.01.T01	FtPinG0000859400.01.T01	5.45127	Up	2.37e-10	hypothetical protein VITISV_028562 [Vitis vinifera]	Yes
Phenylpropanoid biosynthetic pathway	CL6416.Contig1_All	FtPinG0005096300.01.T01	FtPinG0005096300.01.T01	4.55897	Up	1.25e-08	beta-glucosidase [Medicago truncatula]	Yes
Flavonoid biosynthetic pathway	CL6484.Contig6_All	FtPinG0009282300.01.T01	FtPinG0009282300.01.T01	-1.8615	Down	1.04e-08	PREDICTED: geraniol 8-hydroxylase [Vitis vinifera]	Yes
Flavone and flavonol biosynthetic pathway	CL6484.Contig6_All	FtPinG0009282300.01.T01	FtPinG0009282300.01.T01	-1.8615	Down	1.04e-08	PREDICTED: geraniol 8-hydroxylase [Vitis vinifera]	Yes
Flavonoid biosynthetic pathway	CL6756.Contig1_All	FtPinG0005322400.01.T01	FtPinG0005322400.01.T01	1.12442	Up	4.57e-06	unknown [Populus trichocarpa x Populus deltoides]	Yes
Flavonoid biosynthetic pathway	CL6756.Contig2_All	FtPinG0005322400.01.T01	FtPinG0005322400.01.T01	1.13436	Up	1.82e-09	unknown [Populus trichocarpa x Populus deltoides]	Yes
Flavonoid biosynthetic pathway	CL6756.Contig3_All	FtPinG0005322400.01.T01	FtPinG0005322400.01.T01	1.40591	Up	1.02e-09	unknown [Populus trichocarpa x Populus deltoides]	Yes
Phenylpropanoid biosynthetic pathway	CL6762.Contig2_All	FtPinG0007800100.01.T01	FtPinG0007800100.01.T01	-1.21	Down	2.11e-10	cinnamyl-alcohol dehydrogenase-like protein [Arabidopsis thaliana]	Yes
Flavonoid biosynthetic pathway	CL6892.Contig2_All	FtPinG0007163100.01.T01	FtPinG0007163100.01.T01	-3.29191	Down	1.26e-08	hypothetical protein VITISV_031127 [Vitis vinifera]	Yes
Flavone and flavonol biosynthetic pathway	CL6892.Contig2_All	FtPinG0007163100.01.T01	FtPinG0007163100.01.T01	-3.29191	Down	1.26e-08	hypothetical protein VITISV_031127 [Vitis vinifera]	Yes
Flavone and flavonol biosynthetic pathway	CL7338.Contig2_All	FtPinG0008358100.01.T01	FtPinG0008358100.01.T01	1.75151	Up	1.32e-12	UDP glycosyltransferase [Withania somnifera]	Yes
Flavonoid biosynthetic pathway	CL7469.Contig1_All	FtPinG0002783200.01.T01	FtPinG0002783200.01.T01	4.60779	Up	1.02e-07	PREDICTED: chalcone synthase [Vitis vinifera]	Yes
Flavonoid biosynthetic pathway	CL7469.Contig2_All	FtPinG0002783200.01.T01	FtPinG0002783200.01.T01	4.02419	Up	7.22e-07	chalcone synthase-like protein [Arabidopsis thaliana]	Yes
Flavonoid biosynthetic pathway	CL7960.Contig1_All	FtPinG0001112700.01.T01	FtPinG0001112700.01.T01	3.94622	Up	2.1e-05	PREDICTED: protein SRG1 [Vitis vinifera]	Yes
Phenylpropanoid biosynthetic pathway	CL8208.Contig2_All	FtPinG0001569200.01.T01	FtPinG0001569200.01.T01	-1.16222	Down	9.11e-05	hypothetical protein VITISV_005841 [Vitis vinifera]	Yes
Flavonoid biosynthetic pathway	CL8208.Contig2_All	FtPinG0001569200.01.T01	FtPinG0001569200.01.T01	-1.16222	Down	9.11e-05	hypothetical protein VITISV_005841 [Vitis vinifera]	Yes
Phenylpropanoid biosynthetic pathway	CL8376.Contig1_All	FtPinG0003080000.01.T01	FtPinG0003080000.01.T01	-4.51854	Down	5.9e-91	Cytochrome P450 98A3 family protein [Populus trichocarpa]	Yes
Flavonoid biosynthetic pathway	CL8376.Contig1_All	FtPinG0003080000.01.T01	FtPinG0003080000.01.T01	-4.51854	Down	5.9e-91	Cytochrome P450 98A3 family protein [Populus trichocarpa]	Yes
Flavonoid biosynthetic pathway	CL8777.Contig1_All	FtPinG0005277300.01.T01	FtPinG0005277300.01.T01	1.82256	Up	6.57e-13	dihydroflavonol-4-reductase-like protein [Medicago truncatula]	Yes
Flavone and flavonol biosynthetic pathway	CL8796.Contig2_All	FtPinG0005904600.01.T01	FtPinG0005904600.01.T01	1.61767	Up	9.71e-08	UDP-glycosyltransferase 92A1 [Arabidopsis thaliana]	Yes
Flavonoid biosynthetic pathway	CL9034.Contig1_All	FtPinG0003421300.01.T01	FtPinG0003421300.01.T01	2.072	Up	2.07e-22	2-oxoglutarate-dependent dioxygenase-like protein [Arabidopsis thaliana]	Yes
Phenylpropanoid biosynthetic pathway	CL9082.Contig1_All	FtPinG0001046400.01.T01	FtPinG0001046400.01.T01	-4.26326	Down	1.9e-09	cinnamyl-alcohol dehydrogenase-like protein [Arabidopsis thaliana]	Yes
Flavonoid biosynthetic pathway	CL9082.Contig1_All	FtPinG0001046400.01.T01	FtPinG0001046400.01.T01	-4.26326	Down	1.9e-09	cinnamyl-alcohol dehydrogenase-like protein [Arabidopsis thaliana]	Yes
Phenylpropanoid biosynthetic pathway	CL9082.Contig2_All	FtPinG0001048600.01.T01	FtPinG0001048600.01.T01	-3.64205	Down	3.18e-09	cinnamyl-alcohol dehydrogenase-like protein [Arabidopsis thaliana]	Yes
Phenylpropanoid biosynthetic pathway	CL9156.Contig2_All	FtPinG0007810900.01.T01	FtPinG0007810900.01.T01	-1.53339	Down	0.000113544	hypothetical protein VITISV_035786 [Vitis vinifera]	Yes
Phenylpropanoid biosynthetic pathway	CL9192.Contig1_All	FtPinG0001487500.01.T01	FtPinG0001487500.01.T01	-1.52876	Down	4.52e-05	PREDICTED: peroxidase 17 [Vitis vinifera]	Yes
Flavonoid biosynthetic pathway	CL9225.Contig5_All	FtPinG0005299200.01.T01	FtPinG0005299200.01.T01	-3.00627	Down	2.78e-10	PREDICTED: geraniol 8-hydroxylase [Vitis vinifera]	Yes
Flavone and flavonol biosynthetic pathway	CL9225.Contig5_All	FtPinG0005299200.01.T01	FtPinG0005299200.01.T01	-3.00627	Down	2.78e-10	PREDICTED: geraniol 8-hydroxylase [Vitis vinifera]	Yes
Phenylpropanoid biosynthetic pathway	CL9247.Contig1_All	FtPinG0001319700.01.T01	FtPinG0001319700.01.T01	1.48901	Up	7.41e-11	probable mannitol dehydrogenase-like [Cucumis sativus]	Yes
Flavonoid biosynthetic pathway	CL9420.Contig1_All	FtPinG0000887600.01.T01	FtPinG0000887600.01.T01	2.00876	Up	1.74e-22	PREDICTED: protein SRG1 [Vitis vinifera]	Yes
Phenylpropanoid biosynthetic pathway	CL9465.Contig1_All	FtPinG0007796800.01.T01	FtPinG0007796800.01.T01	-2.07614	Down	1.47e-31	peroxidase [Spinacia oleracea]	Yes
Phenylpropanoid biosynthetic pathway	CL9465.Contig2_All	FtPinG0007796800.01.T01	FtPinG0007796800.01.T01	-1.99553	Down	5.17e-09	peroxidase [Spinacia oleracea]	Yes
Phenylpropanoid biosynthetic pathway	CL9567.Contig1_All	FtPinG0003678100.01.T01	FtPinG0003678100.01.T01	-2.95091	Down	1.63e-08	eugenol O-methyltransferase family protein [Populus trichocarpa]	Yes
Flavone and flavonol biosynthetic pathway	CL9567.Contig1_All	FtPinG0003678100.01.T01	FtPinG0003678100.01.T01	-2.95091	Down	1.63e-08	eugenol O-methyltransferase family protein [Populus trichocarpa]	Yes
Phenylpropanoid biosynthetic pathway	CL9567.Contig2_All	FtPinG0003678100.01.T01	FtPinG0003678100.01.T01	-2.37439	Down	5.23e-05	eugenol O-methyltransferase family protein [Populus trichocarpa]	Yes
Flavone and flavonol biosynthetic pathway	CL9567.Contig2_All	FtPinG0003678100.01.T01	FtPinG0003678100.01.T01	-2.37439	Down	5.23e-05	eugenol O-methyltransferase family protein [Populus trichocarpa]	Yes
Phenylpropanoid biosynthetic pathway	CL9604.Contig1_All	FtPinG0009077500.01.T01	FtPinG0009077500.01.T01	1.99533	Up	1.52e-23	cinnamyl-alcohol dehydrogenase family protein [Populus trichocarpa]	Yes
Phenylpropanoid biosynthetic pathway	CL9604.Contig2_All	FtPinG0001615200.01.T01	FtPinG0001615200.01.T01	2.22725	Up	1.55e-19	cinnamyl-alcohol dehydrogenase family protein [Populus trichocarpa]	Yes
Flavone and flavonol biosynthetic pathway	CL9606.Contig2_All	FtPinG0003408500.01.T01	FtPinG0003408500.01.T01	1.96097	Up	7.43e-11	caffeic acid 3-O-methyltransferase [Populus trichocarpa]	Yes
Phenylpropanoid biosynthetic pathway	CL9716.Contig1_All	FtPinG0001319700.01.T01	FtPinG0001319700.01.T01	1.6454	Up	6.08e-11	unknown [Populus trichocarpa x Populus deltoides]	Yes
Flavonoid biosynthetic pathway	CL9869.Contig2_All	FtPinG0005299000.01.T01	FtPinG0005299000.01.T01	4.20793	Up	5.91e-05	PREDICTED: geraniol 8-hydroxylase [Vitis vinifera]	Yes
Flavone and flavonol biosynthetic pathway	CL9869.Contig2_All	FtPinG0005299000.01.T01	FtPinG0005299000.01.T01	4.20793	Up	5.91e-05	PREDICTED: geraniol 8-hydroxylase [Vitis vinifera]	Yes
Flavonoid biosynthetic pathway	CL9972.Contig1_All	FtPinG0007111200.01.T01	FtPinG0007111200.01.T01	1.62579	Up	5.61e-10	hypothetical protein VITISV_027452 [Vitis vinifera]	Yes
Flavonoid biosynthetic pathway	CL9972.Contig2_All	FtPinG0007111000.01.T01	FtPinG0007111000.01.T01	4.10435	Up	2.33e-07	unnamed protein product [Vitis vinifera]	Yes
Flavonoid biosynthetic pathway	CL10000.Contig2_All	FtPinG0001470800.01.T01	FtPinG0001470800.01.T01	-1.7749	Down	1.92e-09	cytochrome P450 [Capsicum chinense]	Yes
Flavone and flavonol biosynthetic pathway	CL10000.Contig2_All	FtPinG0001470800.01.T01	FtPinG0001470800.01.T01	-1.7749	Down	1.92e-09	cytochrome P450 [Capsicum chinense]	Yes
Phenylpropanoid biosynthetic pathway	CL10193.Contig2_All	FtPinG0002765900.01.T01	FtPinG0002765900.01.T01	-2.40509	Down	4.51e-06	hypothetical protein VITISV_032623 [Vitis vinifera]	Yes
Flavonoid biosynthetic pathway	CL10193.Contig2_All	FtPinG0002765900.01.T01	FtPinG0002765900.01.T01	-2.40509	Down	4.51e-06	hypothetical protein VITISV_032623 [Vitis vinifera]	Yes
Flavonoid biosynthetic pathway	Unigene366_All	FtPinG0006907100.01.T01	FtPinG0006907100.01.T01	-1.82831	Down	8.42e-11	flavonol synthase [Eustoma grandiflorum]	Yes
Phenylpropanoid biosynthetic pathway	Unigene565_All	FtPinG0005774000.01.T01	FtPinG0005774000.01.T01	-3.42809	Down	6.56e-05	PREDICTED: peroxidase 64 [Vitis vinifera]	Yes
Flavone and flavonol biosynthetic pathway	Unigene697_All	FtPinG0006068500.01.T01	FtPinG0006068500.01.T01	2.84132	Up	3.41e-44	UGT1 [Pueraria montana var. lobata]	Yes
Phenylpropanoid biosynthetic pathway	Unigene908_All	FtPinG0006420900.01.T01	FtPinG0006420900.01.T01	-1.26425	Down	4.07e-09	PREDICTED: cationic peroxidase 1 isoform X1 [Vitis vinifera]	Yes
Phenylpropanoid biosynthetic pathway	Unigene1197_All	FtPinG0005869600.01.T01	FtPinG0005869600.01.T01	1.77637	Up	2.14e-06	caffeoyl-CoA O-methyltransferase [Vitis vinifera]	Yes
Flavonoid biosynthetic pathway	Unigene1197_All	FtPinG0005869600.01.T01	FtPinG0005869600.01.T01	1.77637	Up	2.14e-06	caffeoyl-CoA O-methyltransferase [Vitis vinifera]	Yes
Phenylpropanoid biosynthetic pathway	Unigene1545_All	FtPinG0006206300.01.T01	FtPinG0006206300.01.T01	-1.59038	Down	5.12e-17	PREDICTED: peroxidase 42 [Vitis vinifera]	Yes
Flavonoid biosynthetic pathway	Unigene1867_All	FtPinG0008804500.01.T01	FtPinG0008804500.01.T01	1.92503	Up	2.02e-28	Chain A, Crystal Structure Of The Plant Stress-Response Enzyme Akr4c9	Yes
isoflavonoid biosynthetic pathway	Unigene1897_All	FtPinG0003585700.01.T01	FtPinG0003585700.01.T01	-2.30321	Down	9.49e-05	UDP-glycosyltransferase 71E1	Yes
Phenylpropanoid biosynthetic pathway	Unigene2352_All	FtPinG0002603800.01.T01	FtPinG0002603800.01.T01	-3.74698	Down	1.62e-07	glucosyltransferase [Dianthus caryophyllus]	Yes
Flavone and flavonol biosynthetic pathway	Unigene2665_All	FtPinG0003194600.01.T01	FtPinG0003298500.01.T01	2.95036	Up	9.66e-06	PREDICTED: abscisate beta-glucosyltransferase [Vitis vinifera]	Yes
Phenylpropanoid biosynthetic pathway	Unigene3957_All	FtPinG0005828500.01.T01	FtPinG0005828500.01.T01	-2.66834	Down	8.41e-10	hypothetical protein VITISV_035274 [Vitis vinifera]	Yes
Flavonoid biosynthetic pathway	Unigene3957_All	FtPinG0005828500.01.T01	FtPinG0005828500.01.T01	-2.66834	Down	8.41e-10	hypothetical protein VITISV_035274 [Vitis vinifera]	Yes
isoflavonoid biosynthetic pathway	Unigene3957_All	FtPinG0005828500.01.T01	FtPinG0005828500.01.T01	-2.66834	Down	8.41e-10	hypothetical protein VITISV_035274 [Vitis vinifera]	Yes
Phenylpropanoid biosynthetic pathway	Unigene4150_All	FtPinG0003710300.01.T01	FtPinG0003710300.01.T01	-1.6407	Down	7.24e-11	hypothetical protein VITISV_003273 [Vitis vinifera]	Yes
Flavone and flavonol biosynthetic pathway	Unigene4150_All	FtPinG0003710300.01.T01	FtPinG0003710300.01.T01	-1.6407	Down	7.24e-11	hypothetical protein VITISV_003273 [Vitis vinifera]	Yes
Phenylpropanoid biosynthetic pathway	Unigene4227_All	FtPinG0005020600.01.T01	FtPinG0005020600.01.T01	3.42006	Up	9.83e-17	cytosolic aldehyde dehydrogenase [Leymus chinensis]	Yes
Phenylpropanoid biosynthetic pathway	Unigene4807_All	FtPinG0005300000.01.T01	FtPinG0005300000.01.T01	-1.95326	Down	2.24e-05	hypothetical protein VITISV_000490 [Vitis vinifera]	Yes
Flavonoid biosynthetic pathway	Unigene6118_All	FtPinG0001112900.01.T01	FtPinG0001112900.01.T01	5.29235	Up	1.88e-07	PREDICTED: protein SRG1 [Vitis vinifera]	Yes
Phenylpropanoid biosynthetic pathway	Unigene6819_All	FtPinG0001319700.01.T01	FtPinG0001319700.01.T01	1.77036	Up	1.19e-07	8-hydroxygeraniol dehydrogenase[Catharanthus roseus]	Yes
Phenylpropanoid biosynthetic pathway	Unigene7588_All	FtPinG0004752200.01.T01	FtPinG0004752200.01.T01	-2.42448	Down	2.31e-12	hypothetical protein VITISV_032623 [Vitis vinifera]	Yes
Flavonoid biosynthetic pathway	Unigene7588_All	FtPinG0004752200.01.T01	FtPinG0004752200.01.T01	-2.42448	Down	2.31e-12	hypothetical protein VITISV_032623 [Vitis vinifera]	Yes
Flavone and flavonol biosynthetic pathway	Unigene7798_All	FtPinG0004866300.01.T01	FtPinG0004866300.01.T01	3.97222	Up	9.32e-14	PREDICTED: UDP-glycosyltransferase 73D1 [Vitis vinifera]	Yes
Flavone and flavonol biosynthetic pathway	Unigene8574_All	FtPinG0005904600.01.T01	FtPinG0005904600.01.T01	1.64147	Up	3.07e-06	UDP-glycosyltransferase 92A1 [Arabidopsis thaliana]	Yes
Phenylpropanoid biosynthetic pathway	Unigene8805_All	FtPinG0009113300.01.T01	FtPinG0009113300.01.T01	-2.91137	Down	3.96e-14	unknown [Arabidopsis halleri subsp. halleri]	Yes
Flavonoid biosynthetic pathway	Unigene8805_All	FtPinG0009113300.01.T01	FtPinG0009113300.01.T01	-2.91137	Down	3.96e-14	unknown [Arabidopsis halleri subsp. halleri]	Yes
Phenylpropanoid biosynthetic pathway	Unigene8979_All	FtPinG0000637500.01.T01	FtPinG0000637500.01.T01	-2.78876	Down	1.02e-10	hypothetical protein VITISV_034111 [Vitis vinifera]	Yes
Flavonoid biosynthetic pathway	Unigene8979_All	FtPinG0000637500.01.T01	FtPinG0000637500.01.T01	-2.78876	Down	1.02e-10	hypothetical protein VITISV_034111 [Vitis vinifera]	Yes
Flavonoid biosynthetic pathway	Unigene9005_All	FtPinG0002444200.01.T01	FtPinG0002444200.01.T01	3.70234	Up	1.5e-09	PREDICTED: flavonol synthase/flavanone 3-hydroxylase [Vitis vinifera]	Yes
Phenylpropanoid biosynthetic pathway	Unigene9230_All	FtPinG0000695200.01.T01	FtPinG0000695200.01.T01	3.71093	Up	8.63e-07	resveratrol/hydroxycinnamic acid O-glucosyltransferase [Vitis labrusca]	Yes
Phenylpropanoid biosynthetic pathway	Unigene9475_All	FtPinG0008157100.01.T01	FtPinG0007810900.01.T01	3.49313	Up	7.29e-08	unnamed protein product [Vitis vinifera]	Yes
Phenylpropanoid biosynthetic pathway	Unigene9788_All	FtPinG0003438100.01.T01	FtPinG0003438100.01.T01	6.2311	Up	8.27e-11	PREDICTED: beta-glucosidase 12 [Vitis vinifera]	Yes
Phenylpropanoid biosynthetic pathway	Unigene9828_All	FtPinG0009489000.01.T01	FtPinG0009489000.01.T01	7.15181	Up	1.43e-39	anthranilate N-benzoyltransferase [Medicago truncatula]	Yes
Flavonoid biosynthetic pathway	Unigene9828_All	FtPinG0009489000.01.T01	FtPinG0009489000.01.T01	7.15181	Up	1.43e-39	anthranilate N-benzoyltransferase [Medicago truncatula]	Yes
Phenylpropanoid biosynthetic pathway	Unigene9934_All	FtPinG0001659600.01.T01	FtPinG0001659600.01.T01	7.50656	Up	1.76e-45	PREDICTED: cationic peroxidase 1 isoform X1 [Vitis vinifera]	Yes
Phenylpropanoid biosynthetic pathway	Unigene10900_All	FtPinG0001485200.01.T01	FtPinG0001485200.01.T01	3.70843	Up	3.2e-55	PREDICTED: 7-deoxyloganetin glucosyltransferase [Vitis vinifera]	Yes
Phenylpropanoid biosynthetic pathway	Unigene11043_All	FtPinG0003588300.01.T01	FtPinG0003588300.01.T01	-3.31968	Down	1.42e-11	Probable beta-D-xylosidase 7[Arabidopsis thaliana]	Yes
Phenylpropanoid biosynthetic pathway	Unigene11331_All	FtPinG0003641700.01.T01	FtPinG0003641700.01.T01	2.04137	Up	3.75e-08	peroxidase [Spinacia oleracea]	Yes
Phenylpropanoid biosynthetic pathway	Unigene12118_All	FtPinG0007103800.01.T01	FtPinG0007103800.01.T01	-1.08493	Down	2.08e-07	cytosolic aldehyde dehydrogenase RF2C [Zea mays]	Yes
Phenylpropanoid biosynthetic pathway	Unigene12204_All	FtPinG0009324300.01.T01	FtPinG0009324300.01.T01	-2.55408	Down	2.45e-22	putative alcohol acyltransferase 2 [Lavandula angustifolia]	Yes
Flavonoid biosynthetic pathway	Unigene12204_All	FtPinG0009324300.01.T01	FtPinG0009324300.01.T01	-2.55408	Down	2.45e-22	putative alcohol acyltransferase 2 [Lavandula angustifolia]	Yes
Phenylpropanoid biosynthetic pathway	Unigene12423_All	FtPinG0004664000.01.T01	FtPinG0003455500.01.T01	-3.21788	Down	7.68e-36	PREDICTED: shikimate O-hydroxycinnamoyltransferase [Vitis vinifera]	Yes
Flavonoid biosynthetic pathway	Unigene12423_All	FtPinG0004664000.01.T01	FtPinG0003455500.01.T01	-3.21788	Down	7.68e-36	PREDICTED: shikimate O-hydroxycinnamoyltransferase [Vitis vinifera]	Yes
Phenylpropanoid biosynthetic pathway	Unigene12427_All	FtPinG0006668900.01.T01	FtPinG0006668900.01.T01	-1.96578	Down	5.68e-22	PREDICTED: peroxidase 47 [Vitis vinifera]	Yes
isoflavonoid biosynthetic pathway	Unigene12649_All	FtPinG0009397300.01.T01	FtPinG0009397300.01.T01	3.48775	Up	1.04e-17	hypothetical protein VITISV_032629 [Vitis vinifera]	Yes
Phenylpropanoid biosynthetic pathway	Unigene12731_All	FtPinG0002603800.01.T01	FtPinG0002603800.01.T01	-4.16935	Down	5.05e-09	Cinnamate beta-D-glucosyltransferase [Fragaria x ananassa]	Yes
Flavonoid biosynthetic pathway	Unigene13282_All	FtPinG0008990300.01.T01	FtPinG0008990300.01.T01	4.1613	Up	5.52e-07	PREDICTED: non-functional NADPH-dependent codeinone reductase 2 [Vitis vinifera]	Yes
Phenylpropanoid biosynthetic pathway	Unigene13285_All	FtPinG0009346600.01.T01	FtPinG0009346600.01.T01	-3.26252	Down	3.62e-05	caffeic acid 3-O-methyltransferase [Populus trichocarpa]	Yes
Flavone and flavonol biosynthetic pathway	Unigene13285_All	FtPinG0009346600.01.T01	FtPinG0009346600.01.T01	-3.26252	Down	3.62e-05	caffeic acid 3-O-methyltransferase [Populus trichocarpa]	Yes
Flavone and flavonol biosynthetic pathway	Unigene15756_All	FtPinG0002030200.01.T01	FtPinG0002030200.01.T01	1.77123	Up	3.13e-25	glucosyltransferase [Nicotiana tabacum]	Yes
Phenylpropanoid biosynthetic pathway	Unigene15935_All	FtPinG0007792500.01.T01	FtPinG0007792500.01.T01	-2.5569	Down	1.41e-07	beta-D-xylosidase [Pyrus pyrifolia]	Yes
Phenylpropanoid biosynthetic pathway	Unigene16040_All	FtPinG0008157100.01.T01	FtPinG0008157100.01.T01	-2.68157	Down	1.19e-11	unnamed protein product [Vitis vinifera]	Yes
Phenylpropanoid biosynthetic pathway	Unigene16054_All	FtPinG0000695200.01.T01	FtPinG0000695200.01.T01	4.2113	Up	1.09e-09	Cinnamate beta-D-glucosyltransferase [Fragaria x ananassa]	Yes
Phenylpropanoid biosynthetic pathway	Unigene16127_All	FtPinG0007792500.01.T01	FtPinG0007792500.01.T01	-3.50577	Down	1.26e-18	beta-D-xylosidase [Pyrus pyrifolia]	Yes
Flavonoid biosynthetic pathway	Unigene16151_All	FtPinG0007567900.01.T01	FtPinG0007567900.01.T01	-3.97863	Down	1.55e-24	uncharacterized protein LOC100777264 [Glycine max]	Yes
Phenylpropanoid biosynthetic pathway	Unigene16993_All	FtPinG0005549000.01.T01	FtPinG0005549000.01.T01	3.7612	Up	4.38e-05	AT1G15950 [Arabidopsis thaliana]	Yes
Flavone and flavonol biosynthetic pathway	Unigene17119_All	FtPinG0003194600.01.T01	FtPinG0003194600.01.T01	3.62593	Up	6.15e-06	UDP-glucosyltransferase family protein [Medicago truncatula]	Yes
Flavonoid biosynthetic pathway	Unigene17620_All	FtPinG0008035100.01.T01	FtPinG0008035100.01.T01	4.11554	Up	6.94e-27	PREDICTED: protein SRG1 [Vitis vinifera]	Yes
Flavonoid biosynthetic pathway	Unigene17621_All	FtPinG0008035100.01.T01	FtPinG0008035100.01.T01	2.63159	Up	3.08e-09	uncharacterized protein LOC100799195 [Glycine max]	Yes
Phenylpropanoid biosynthetic pathway	Unigene17783_All	FtPinG0001795200.01.T01	FtPinG0001795200.01.T01	4.14069	Up	2.95e-07	cinnamoyl CoA reductase [Populus tomentosa]	Yes
Phenylpropanoid biosynthetic pathway	Unigene17784_All	FtPinG0001795200.01.T01	FtPinG0001795200.01.T01	4.85977	Up	1.01e-40	PREDICTED: cinnamoyl-CoA reductase 1 [Vitis vinifera]	Yes
Phenylpropanoid biosynthetic pathway	Unigene17955_All	FtPinG0007030800.01.T01	FtPinG0007030800.01.T01	-2.32388	Down	4.42e-23	hypothetical protein VITISV_006141 [Vitis vinifera]	Yes
Phenylpropanoid biosynthetic pathway	Unigene18006_All	FtPinG0004087700.01.T01	FtPinG0004087700.01.T01	3.86512	Up	2.25e-09	peroxidase [Nicotiana tabacum]	Yes
Phenylpropanoid biosynthetic pathway	Unigene18031_All	FtPinG0009375700.01.T01	FtPinG0009375700.01.T01	-2.71276	Down	1.46e-52	transferase family protein [Populus trichocarpa]	Yes
Flavonoid biosynthetic pathway	Unigene18031_All	FtPinG0009375700.01.T01	FtPinG0009375700.01.T01	-2.71276	Down	1.46e-52	transferase family protein [Populus trichocarpa]	Yes
Flavonoid biosynthetic pathway	Unigene18801_All	FtPinG0005300600.01.T01	FtPinG0005300000.01.T01	-1.17212	Down	2.44e-05	PREDICTED: geraniol 8-hydroxylase [Vitis vinifera]	Yes
Flavone and flavonol biosynthetic pathway	Unigene18801_All	FtPinG0005300600.01.T01	FtPinG0005300000.01.T01	-1.17212	Down	2.44e-05	PREDICTED: geraniol 8-hydroxylase [Vitis vinifera]	Yes
Phenylpropanoid biosynthetic pathway	Unigene19109_All	FtPinG0003536500.01.T01	FtPinG0003536500.01.T01	1.54085	Up	5.91e-20	adenosine monophosphate binding protein 1 AMPBP1 [Arabidopsis thaliana]	Yes
Flavonoid biosynthetic pathway	Unigene20547_All	FtPinG0001742000.01.T01	FtPinG0004192700.01.T01	4.58289	Up	4.44e-06	PREDICTED: flavonol synthase/flavanone 3-hydroxylase-like [Glycine max]	Yes
isoflavonoid biosynthetic pathway	Unigene21614_All	FtPinG0001705500.01.T01	FtPinG0001705500.01.T01	2.37017	Up	6.72e-07	CXE carboxylesterase [Malus pumila]	Yes
Flavonoid biosynthetic pathway	Unigene21814_All	FtPinG0003629500.01.T01	FtPinG0003629500.01.T01	1.04694	Up	5.73e-05	cytochrome P450, family 706, subfamily A, polypeptide 6 [Arabidopsis thaliana]	Yes
Flavone and flavonol biosynthetic pathway	Unigene21814_All	FtPinG0003629500.01.T01	FtPinG0003629500.01.T01	1.04694	Up	5.73e-05	cytochrome P450, family 706, subfamily A, polypeptide 6 [Arabidopsis thaliana]	Yes
Flavone and flavonol biosynthetic pathway	Unigene22526_All	FtPinG0006606900.01.T01	FtPinG0006606900.01.T01	-1.29646	Down	8.99e-25	flavonoid 3-O-galactosyltransferase [Eustoma grandiflorum]	Yes
Anthocyanin biosynthetic pathway	Unigene22526_All	FtPinG0006606900.01.T01	FtPinG0006606900.01.T01	-1.29646	Down	8.99e-25	flavonoid 3-O-galactosyltransferase [Eustoma grandiflorum]	Yes
Phenylpropanoid biosynthetic pathway	Unigene22590_All	FtPinG0008150300.01.T01	FtPinG0008150300.01.T01	1.3768	Up	3.51e-14	PREDICTED: tetraketide alpha-pyrone reductase 1 isoform X2 [Vitis vinifera]	Yes
Phenylpropanoid biosynthetic pathway	Unigene22638_All	FtPinG0000861500.01.T01	FtPinG0000861500.01.T01	3.4563	Up	2.49e-34	unknown [Populus trichocarpa]	Yes
Phenylpropanoid biosynthetic pathway	Unigene22837_All	FtPinG0007637400.01.T01	FtPinG0007637400.01.T01	-4.50433	Down	3.22e-73	transferase family protein [Populus trichocarpa]	Yes
Flavonoid biosynthetic pathway	Unigene22837_All	FtPinG0007637400.01.T01	FtPinG0007637400.01.T01	-4.50433	Down	3.22e-73	transferase family protein [Populus trichocarpa]	Yes
Phenylpropanoid biosynthetic pathway	Unigene23138_All	FtPinG0003884900.01.T01	FtPinG0003884900.01.T01	2.90486	Up	5.22e-09	hypothetical protein VITISV_005841 [Vitis vinifera]	Yes
Flavonoid biosynthetic pathway	Unigene23138_All	FtPinG0003884900.01.T01	FtPinG0003884900.01.T01	2.90486	Up	5.22e-09	hypothetical protein VITISV_005841 [Vitis vinifera]	Yes
Flavonoid biosynthetic pathway	Unigene23517_All	FtPinG0004462800.01.T01	FtPinG0004462800.01.T01	6.68706	Up	2.61e-18	PREDICTED: probable 2-oxoglutarate/Fe(II)-dependent dioxygenase isoform X1 [Vitis vinifera]	Yes
Flavonoid biosynthetic pathway	Unigene23561_All	FtPinG0002913300.01.T01	FtPinG0002913300.01.T01	5.01485	Up	1.98e-17	PREDICTED: probable 2-oxoglutarate-dependent dioxygenase AOP1 [Vitis vinifera]	Yes
Phenylpropanoid biosynthetic pathway	Unigene24546_All	FtPinG0006782600.01.T01	FtPinG0006782600.01.T01	3.69373	Up	3.08e-12	glycosyl hydrolase family 1 protein [Arabidopsis lyrata subsp. lyrata]	Yes
Phenylpropanoid biosynthetic pathway	Unigene24547_All	FtPinG0006782600.01.T01	FtPinG0006782600.01.T01	3.5308	Up	1.47e-12	glycosyl hydrolase family 1 protein [Arabidopsis lyrata subsp. lyrata]	Yes
Flavonoid biosynthetic pathway	Unigene25984_All	FtPinG0002677700.01.T01	FtPinG0002677700.01.T01	-3.45904	Down	6.93e-24	hypothetical protein VITISV_009059 [Vitis vinifera]	Yes
Phenylpropanoid biosynthetic pathway	Unigene26522_All	FtPinG0003282600.01.T01	FtPinG0003282600.01.T01	4.18008	Up	8.95e-16	PREDICTED: peroxidase N isoform X2 [Vitis vinifera]	Yes
Flavonoid biosynthetic pathway	Unigene27037_All	FtPinG0001112900.01.T01	FtPinG0001112900.01.T01	5.41171	Up	1.51e-08	unknown [Glycine max]	Yes
Flavonoid biosynthetic pathway	Unigene27307_All	FtPinG0009282300.01.T01	FtPinG0009282300.01.T01	-3.58782	Down	0.000111716	unknown [Glycine max]	Yes
Flavone and flavonol biosynthetic pathway	Unigene27307_All	FtPinG0009282300.01.T01	FtPinG0009282300.01.T01	-3.58782	Down	0.000111716	unknown [Glycine max]	Yes
Phenylpropanoid biosynthetic pathway	Unigene28129_All	FtPinG0004712400.01.T01	FtPinG0004712400.01.T01	-2.95296	Down	9.6e-18	peroxidase [Trifolium repens]	Yes
Phenylpropanoid biosynthetic pathway	Unigene28527_All	FtPinG0003454000.01.T01	FtPinG0003454000.01.T01	4.35177	Up	1.96e-09	unknown [Arabidopsis halleri subsp. halleri]	Yes
Flavonoid biosynthetic pathway	Unigene28527_All	FtPinG0003454000.01.T01	FtPinG0003454000.01.T01	4.35177	Up	1.96e-09	unknown [Arabidopsis halleri subsp. halleri]	Yes
Phenylpropanoid biosynthetic pathway	Unigene28585_All	FtPinG0003250500.01.T01	FtPinG0003250500.01.T01	4.97132	Up	6.34e-14	uncharacterized protein LOC100805712 precursor [Glycine max]	Yes
Phenylpropanoid biosynthetic pathway	Unigene29118_All	FtPinG0002087800.01.T01	FtPinG0002087800.01.T01	1.29501	Up	5.95e-08	PREDICTED: peroxidase 12 [Vitis vinifera]	Yes
Flavone and flavonol biosynthetic pathway	Unigene29297_All	FtPinG0002429700.01.T01	FtPinG0002429700.01.T01	1.83433	Up	1.06e-19	PREDICTED: caffeic acid 3-O-methyltransferase [Vitis vinifera]	Yes
Phenylpropanoid biosynthetic pathway	Unigene29367_All	FtPinG0008478000.01.T01	FtPinG0008478000.01.T01	1.49826	Up	2.14e-14	PREDICTED: acetate/butyrate--CoA ligase AAE7, peroxisomal [Vitis vinifera]	Yes
Phenylpropanoid biosynthetic pathway	Unigene29454_All	FtPinG0002724300.01.T01	FtPinG0002724300.01.T01	1.52429	Up	1.18e-31	PREDICTED: cytochrome P450 84A1 [Vitis vinifera]	Yes
Flavone and flavonol biosynthetic pathway	Unigene31448_All	FtPinG0003140400.01.T01	FtPinG0003140400.01.T01	-3.75572	Down	4.61e-13	UDP glucose:flavonoid 3-O-glucosyltransferase [Ipomoea trifida]	Yes
Anthocyanin biosynthetic pathway	Unigene31448_All	FtPinG0003140400.01.T01	FtPinG0003140400.01.T01	-3.75572	Down	4.61e-13	UDP glucose:flavonoid 3-O-glucosyltransferase [Ipomoea trifida]	Yes
Flavone and flavonol biosynthetic pathway	Unigene31449_All	FtPinG0003140900.01.T01	FtPinG0003140400.01.T01	-3.18894	Down	7.23e-08	UDP-glucose:flavonol 3-O-glucosyltransferase [Dianthus caryophyllus]	Yes
Anthocyanin biosynthetic pathway	Unigene31449_All	FtPinG0003140900.01.T01	FtPinG0003140400.01.T01	-3.18894	Down	7.23e-08	UDP-glucose:flavonol 3-O-glucosyltransferase [Dianthus caryophyllus]	Yes
Phenylpropanoid biosynthetic pathway	Unigene31639_All	FtPinG0007167100.01.T01	FtPinG0007167100.01.T01	-1.01487	Down	9.01e-07	beta-D-glucosidase [Tropaeolum majus]	Yes
isoflavonoid biosynthetic pathway	Unigene31653_All	FtPinG0001591300.01.T01	FtPinG0001591300.01.T01	-1.42981	Down	1.67e-05	PREDICTED: 2-hydroxyisoflavanone dehydratase [Vitis vinifera]	Yes
Phenylpropanoid biosynthetic pathway	Unigene31656_All	FtPinG0002011600.01.T01	FtPinG0002011600.01.T01	-1.50938	Down	1.3e-20	hypothetical protein VITISV_029146 [Vitis vinifera]	Yes
Phenylpropanoid biosynthetic pathway	Unigene31897_All	FtPinG0003677800.01.T01	FtPinG0003677800.01.T01	-2.7083	Down	5.96e-43	cytochrome P450, family 706, subfamily A, polypeptide 6 [Arabidopsis thaliana]	Yes
Flavonoid biosynthetic pathway	Unigene31897_All	FtPinG0003677800.01.T01	FtPinG0003677800.01.T01	-2.7083	Down	5.96e-43	cytochrome P450, family 706, subfamily A, polypeptide 6 [Arabidopsis thaliana]	Yes
Flavone and flavonol biosynthetic pathway	Unigene31897_All	FtPinG0003677800.01.T01	FtPinG0003677800.01.T01	-2.7083	Down	5.96e-43	cytochrome P450, family 706, subfamily A, polypeptide 6 [Arabidopsis thaliana]	Yes
Phenylpropanoid biosynthetic pathway	Unigene32047_All	FtPinG0006420000.01.T01	FtPinG0006420000.01.T01	1.48184	Up	1.22e-10	caffeoyl-CoA 3-O-methyltransferase [Brassica rapa subsp. pekinensis]	Yes
Flavonoid biosynthetic pathway	Unigene32047_All	FtPinG0006420000.01.T01	FtPinG0006420000.01.T01	1.48184	Up	1.22e-10	caffeoyl-CoA 3-O-methyltransferase [Brassica rapa subsp. pekinensis]	Yes
Flavonoid biosynthetic pathway	Unigene32067_All	FtPinG0005174100.01.T01	FtPinG0005174100.01.T01	2.55624	Up	1.27e-11	uncharacterized protein LOC100801693 [Glycine max]	Yes
Anthocyanin biosynthetic pathway	Unigene32232_All	FtPinG0001144900.01.T01	FtPinG0001144900.01.T01	1.24155	Up	4.05e-14	INDOLE-3-ACETATE BETA-D-GLUCOSYLTRANSFERASE family protein [Populus trichocarpa]	Yes
Flavone and flavonol biosynthetic pathway	Unigene34586_All	FtPinG0009875000.01.T01	FtPinG0009875000.01.T01	4.65825	Up	2.63e-06	unnamed protein product [Vitis vinifera]	Yes
Phenylpropanoid biosynthetic pathway	CL797.Contig1_All		FtPinG0007183800.01.T01	3.96301	Up	1.89e-06	predicted protein [Physcomitrella patens]	Yes
Phenylpropanoid biosynthetic pathway	CL2532.Contig1_All		FtPinG0001949400.01.T01	-4.89856	Down	6.13e-46	PREDICTED: beta-glucosidase 44 [Vitis vinifera]	Yes
Phenylpropanoid biosynthetic pathway	CL4767.Contig2_All		FtPinG0004606500.01.T01	4.89499	Up	6.62e-10	hypothetical protein VITISV_028562 [Vitis vinifera]	Yes
Flavonoid biosynthetic pathway	CL6046.Contig1_All		FtPinG0004930600.01.T01	6.41567	Up	4.84e-13	predicted protein [Physcomitrella patens]	Yes
Phenylpropanoid biosynthetic pathway	CL8249.Contig1_All		FtPinG0003588300.01.T01	5.13458	Up	6.77e-12	predicted protein [Physcomitrella patens]	Yes
Flavonoid biosynthetic pathway	Unigene3096_All		FtPinG0005299200.01.T02	4.20476	Up	3.65e-05	CYP76J1 [Petunia x hybrida]	Yes
Flavone and flavonol biosynthetic pathway	Unigene3096_All		FtPinG0005299200.01.T02	4.20476	Up	3.65e-05	CYP76J1 [Petunia x hybrida]	Yes
Flavonoid biosynthetic pathway	Unigene5784_All		FtPinG0004930600.01.T01	5.15063	Up	4.43e-12	predicted protein [Physcomitrella patens]	Yes
Phenylpropanoid biosynthetic pathway	Unigene12711_All		FtPinG0007446600.01.T01	5.32009	Up	1.71e-08	predicted protein [Physcomitrella patens]	Yes
Phenylpropanoid biosynthetic pathway	Unigene13060_All		FtPinG0003566100.01.T01	3.99147	Up	0.000107629	Os01g0771900 [Oryza sativa Japonica Group]	Yes
Phenylpropanoid biosynthetic pathway	Unigene13312_All		FtPinG0007678600.01.T01	3.57621	Up	1.94e-05	hypothetical protein POPTR_0002s01990g [Populus trichocarpa]	Yes
Phenylpropanoid biosynthetic pathway	Unigene16685_All		FtPinG0006434900.01.T01	4.57813	Up	1.86e-05	unknown [Glycine max]	Yes
Flavonoid biosynthetic pathway	Unigene16685_All		FtPinG0006434900.01.T01	4.57813	Up	1.86e-05	unknown [Glycine max]	Yes
Phenylpropanoid biosynthetic pathway	Unigene20074_All		FtPinG0001319700.01.T01	3.81731	Up	2.83e-06	predicted protein [Chlamydomonas reinhardtii]	Yes
Phenylpropanoid biosynthetic pathway	Unigene21386_All		FtPinG0002601800.01.T01	-2.07691	Down	1.2e-08	UDP-glycosyltransferase-like protein [Oryza sativa Indica Group]	Yes
isoflavonoid biosynthetic pathway	Unigene21386_All		FtPinG0002601800.01.T01	-2.07691	Down	1.2e-08	UDP-glycosyltransferase-like protein [Oryza sativa Indica Group]	Yes
Phenylpropanoid biosynthetic pathway	Unigene22821_All		FtPinG0005620900.01.T01	3.22998	Up	4.2e-07	PREDICTED: protein ECERIFERUM 26 [Vitis vinifera]	Yes
Flavonoid biosynthetic pathway	Unigene22821_All		FtPinG0005620900.01.T01	3.22998	Up	4.2e-07	PREDICTED: protein ECERIFERUM 26 [Vitis vinifera]	Yes
Phenylpropanoid biosynthetic pathway	Unigene23086_All		FtPinG0007678600.01.T01	3.69218	Up	6.69e-05	predicted protein [Chlamydomonas reinhardtii]	Yes
Phenylpropanoid biosynthetic pathway	Unigene29791_All		FtPinG0001671900.01.T01	5.17894	Up	6e-08	predicted protein [Chlamydomonas reinhardtii]	Yes
Phenylpropanoid biosynthetic pathway	Unigene30077_All		FtPinG0001671900.01.T01	3.13352	Up	1.25e-06	uncharacterized protein LOC100809071 [Glycine max]	Yes
Flavonoid biosynthetic pathway	Unigene33876_All		FtPinG0004930600.01.T01	4.69086	Up	4.48e-09	aldo-keto reductase family 1, member B1 [Zea mays]	Yes
