# Supplementary material for: Comparative Transcriptome and Metabolic Profiling Analysis of Buckwheat (Fagopyrum Tataricum (L.) Gaertn.) under Salinity Stress
Source: Metabolites. 2019 Oct 14;9(10):225. doi: 10.3390/metabo9100225 (PMC6835380; doi:10.3390/metabo9100225)
Supplement: Supplementary file 1 [file metabolites-09-00225-s001.zip › Supplemental materials10-13/Table S6. The DEGs of carotenoids biosynthetic pathway.xlsx]

## Sheet: Sheet1
Table S6. The DEGs of carotenoids biosynthetic pathway in buckwheat under salt stress
Pathway	GeneID	Blast_cds	Blast_proteins	log2Fold	Diff	P-value	Nr-annotation	Signficant
Carotenoid biosynthetic pathway	CL402.Contig2_All	FtPinG0002397900.01.T01	FtPinG0002397900.01.T01	1.67501	Up	3.92e-08	hypothetical protein VITISV_041858 [Vitis vinifera]	Yes
Carotenoid biosynthetic pathway	CL756.Contig2_All	FtPinG0002495600.01.T01	FtPinG0002495600.01.T01	-1.74621	Down	3.8e-08	nectar protein 1 [Jacaranda mimosifolia]	Yes
Carotenoid biosynthetic pathway	CL1047.Contig6_All	FtPinG0005040300.01.T01	FtPinG0005040300.01.T01	2.14553	Up	5.78e-22	protein NTMC2T6.2 [Arabidopsis thaliana]	Yes
Carotenoid biosynthetic pathway	CL1428.Contig9_All	FtPinG0004462100.01.T01	FtPinG0004462100.01.T01	3.99442	Up	3.57e-36	ABA 8-oxidase [Lactuca sativa]	Yes
Carotenoid biosynthetic pathway	CL2437.Contig8_All	FtPinG0006960700.01.T01	FtPinG0006960700.01.T01	2.47021	Up	2.95e-08	beta-carotene hydroxylase [Citrus kinokuni]	Yes
Carotenoid biosynthetic pathway	CL2437.Contig9_All	FtPinG0006960700.01.T01	FtPinG0009501600.01.T01	2.29026	Up	3.56e-17	beta-carotene hydroxylase [Citrus kinokuni]	Yes
Carotenoid biosynthetic pathway	CL3525.Contig2_All	FtPinG0003244100.01.T01	FtPinG0003244100.01.T01	-2.2599	Down	0.000115088	PREDICTED: GDSL esterase/lipase At5g22810 [Vitis vinifera]	Yes
Carotenoid biosynthetic pathway	CL5466.Contig7_All	FtPinG0006063800.01.T01	FtPinG0006063800.01.T01	2.43777	Up	2.3e-06	uncharacterized protein LOC100787835 [Glycine max]	Yes
Carotenoid biosynthetic pathway	CL6843.Contig1_All	FtPinG0003092500.01.T01	FtPinG0003092500.01.T01	-1.28641	Down	1.51e-10	violaxanthin de-epoxidase [Spinacia oleracea]	Yes
Carotenoid biosynthetic pathway	CL7566.Contig1_All	FtPinG0003608700.01.T01	FtPinG0003608700.01.T01	-4.17059	Down	1.66e-07	putative tea geometrid larvae-inducible protein [Camellia sinensis]	Yes
Carotenoid biosynthetic pathway	CL7566.Contig2_All	FtPinG0009552900.01.T01	FtPinG0009552900.01.T01	-7.19051	Down	8.32e-27	unnamed protein product [Vitis vinifera]	Yes
Carotenoid biosynthetic pathway	CL8193.Contig1_All	FtPinG0006478600.01.T01	FtPinG0006478600.01.T01	-2.3129	Down	1.9e-05	PREDICTED: GDSL esterase/lipase APG-like [Vitis vinifera]	Yes
Carotenoid biosynthetic pathway	CL8286.Contig4_All	FtPinG0005420300.01.T01	FtPinG0005420300.01.T02	4.48323	Up	7.28e-06	PREDICTED: GDSL esterase/lipase EXL3 [Vitis vinifera]	Yes
Carotenoid biosynthetic pathway	CL8762.Contig1_All	FtPinG0006100000.01.T01	FtPinG0006100000.01.T01	-2.5016	Down	1.52e-05	PREDICTED: GDSL esterase/lipase APG-like [Vitis vinifera]	Yes
Carotenoid biosynthetic pathway	CL8762.Contig2_All	FtPinG0006100000.01.T01	FtPinG0006100000.01.T01	-3.01396	Down	3.97e-31	PREDICTED: GDSL esterase/lipase APG-like [Vitis vinifera]	Yes
Carotenoid biosynthetic pathway	CL9075.Contig1_All	FtPinG0001402500.01.T01	FtPinG0001402500.01.T01	1.31411	Up	1.9e-08	GDSL-like lipase/acylhydrolase [Medicago truncatula]	Yes
Carotenoid biosynthetic pathway	CL9175.Contig1_All	FtPinG0009362800.01.T01	FtPinG0009362800.01.T01	-1.70697	Down	7.71e-10	GDSL-like lipase/acylhydrolase [Medicago truncatula]	Yes
Carotenoid biosynthetic pathway	CL9560.Contig1_All	FtPinG0003505000.01.T01	FtPinG0003505000.01.T01	-1.3697	Down	3.94e-07	lycopene epsilon-cyclase [Citrus unshiu]	Yes
Carotenoid biosynthetic pathway	CL9900.Contig1_All	FtPinG0005373900.01.T01	FtPinG0005373900.01.T01	-4.01106	Down	9.23e-05	hypothetical protein OsI_10063 [Oryza sativa Indica Group]	Yes
Carotenoid biosynthetic pathway	CL9900.Contig2_All	FtPinG0005373900.01.T01	FtPinG0005373900.01.T01	-4.05888	Down	2.37e-08	hypothetical protein OsI_10063 [Oryza sativa Indica Group]	Yes
Carotenoid biosynthetic pathway	CL9994.Contig1_All	FtPinG0000470800.01.T01	FtPinG0000470800.01.T01	-2.73245	Down	2.94e-06	PREDICTED: GDSL esterase/lipase At3g26430 [Vitis vinifera]	Yes
Carotenoid biosynthetic pathway	Unigene4139_All	FtPinG0006853200.01.T01	FtPinG0006853200.01.T01	2.17088	Up	2.71e-17	9-cis-epoxycarotenoid dioxygenase [Arachis hypogaea]	Yes
Carotenoid biosynthetic pathway	Unigene4646_All	FtPinG0000246400.01.T01	FtPinG0000246400.01.T01	1.20021	Up	9.37e-05	hypothetical protein VITISV_018449 [Vitis vinifera]	Yes
Carotenoid biosynthetic pathway	Unigene7742_All	FtPinG0003978100.01.T01	FtPinG0003978100.01.T01	4.77976	Up	3.29e-29	putative monooxygenase [Arabidopsis thaliana]	Yes
Carotenoid biosynthetic pathway	Unigene8766_All	FtPinG0002495600.01.T01	FtPinG0002495600.01.T01	-3.1712	Down	3.98e-10	nectar protein 1 [Jacaranda mimosifolia]	Yes
Carotenoid biosynthetic pathway	Unigene8802_All	FtPinG0006863400.01.T01	FtPinG0006863400.01.T01	-1.34151	Down	3.69e-23	hypothetical protein OsJ_34061 [Oryza sativa Japonica Group]	Yes
Carotenoid biosynthetic pathway	Unigene11075_All	FtPinG0000759500.01.T01	FtPinG0000759500.01.T01	-2.04307	Down	3.75e-09	PREDICTED: GDSL esterase/lipase At1g33811 [Vitis vinifera]	Yes
Carotenoid biosynthetic pathway	Unigene11402_All	FtPinG0000599200.01.T01	FtPinG0000599200.01.T01	-1.97127	Down	0.000110675	hypothetical protein VITISV_013920 [Vitis vinifera]	Yes
Carotenoid biosynthetic pathway	Unigene12938_All	FtPinG0001815400.01.T01	FtPinG0001815400.01.T01	4.00303	Up	1.21e-24	hypothetical protein VITISV_041935 [Vitis vinifera]	Yes
Carotenoid biosynthetic pathway	Unigene14282_All	FtPinG0000149700.01.T01	FtPinG0000149700.01.T01	-3.16509	Down	3.16e-31	PREDICTED: GDSL esterase/lipase At3g26430 [Vitis vinifera]	Yes
Carotenoid biosynthetic pathway	Unigene15538_All	FtPinG0005873300.01.T01	FtPinG0005873300.01.T01	-1.57894	Down	3.41e-23	acetylcholinesterase [Salicornia europaea]	Yes
Carotenoid biosynthetic pathway	Unigene15737_All	FtPinG0003131500.01.T01	FtPinG0000246400.01.T01	1.41577	Up	3.46e-09	9-cis-epoxy-carotenoid dioxygenase 1 [Solanum tuberosum]	Yes
Carotenoid biosynthetic pathway	Unigene16654_All	FtPinG0002878200.01.T01	FtPinG0002878200.01.T01	2.87611	Up	3.02e-06	GDSL-lipase [Oxybasis rubra]	Yes
Carotenoid biosynthetic pathway	Unigene17710_All	FtPinG0008579500.01.T01	FtPinG0008579500.01.T01	5.27938	Up	2.22e-11	GDSL esterase/lipase [Arabidopsis thaliana]	Yes
Carotenoid biosynthetic pathway	Unigene17807_All	FtPinG0009412200.01.T01	FtPinG0009412200.01.T01	2.10604	Up	8e-15	9-cis-epoxycarotenoid dioxygenase 3 [Citrus clementina]	Yes
Carotenoid biosynthetic pathway	Unigene24644_All	FtPinG0002716000.01.T01	FtPinG0002716000.01.T01	2.19996	Up	3.59e-10	PREDICTED: pyridine nucleotide-disulfide oxidoreductase domain-containing protein 2 [Vitis vinifera]	Yes
Carotenoid biosynthetic pathway	Unigene24944_All	FtPinG0004328600.01.T02	FtPinG0004328600.01.T02	-3.18641	Down	3.97e-18	unknown [Glycine max]	Yes
Carotenoid biosynthetic pathway	Unigene28351_All	FtPinG0003673700.01.T01	FtPinG0003673700.01.T01	2.42517	Up	3.51e-12	unknown [Glycine max]	Yes
Carotenoid biosynthetic pathway	Unigene31612_All	FtPinG0009283900.01.T02	FtPinG0009283900.01.T01	2.21123	Up	1.06e-05	unnamed protein product [Vitis vinifera]	Yes
Carotenoid biosynthetic pathway	Unigene31613_All	FtPinG0009283900.01.T02	FtPinG0009283900.01.T02	2.63873	Up	1.57e-09	unnamed protein product [Vitis vinifera]	Yes
Carotenoid biosynthetic pathway	Unigene31844_All	FtPinG0009034000.01.T01	FtPinG0009034000.01.T01	3.92453	Up	2.31e-17	ABA 8-oxidase [Lactuca sativa]	Yes
Carotenoid biosynthetic pathway	Unigene31845_All	FtPinG0009034000.01.T01	FtPinG0009034000.01.T01	3.53862	Up	2.57e-07	cytochrome P450 [Arabidopsis thaliana]	Yes
Carotenoid biosynthetic pathway	Unigene32238_All	FtPinG0008604200.01.T01	FtPinG0008604200.01.T01	-2.81116	Down	1.62e-09	unknown [Glycine max]	Yes
Carotenoid biosynthetic pathway	Unigene42062_All	FtPinG0002495600.01.T01	FtPinG0002495600.01.T01	-2.98154	Down	1.65e-10	nectar protein 1 [Jacaranda mimosifolia]	Yes
Carotenoid biosynthetic pathway	Unigene47434_All	FtPinG0002495600.01.T01	FtPinG0002495600.01.T02	-2.72923	Down	9.81e-06	PREDICTED: GDSL esterase/lipase At5g45670 [Vitis vinifera]	Yes
Carotenoid biosynthetic pathway	Unigene20566_All		FtPinG0008604200.01.T01	4.57279	Up	4.34e-06	hypothetical protein CHLREDRAFT_127051 [Chlamydomonas reinhardtii]	Yes
