# Supplementary material for: Comparative Transcriptome and Metabolic Profiling Analysis of Buckwheat (Fagopyrum Tataricum (L.) Gaertn.) under Salinity Stress
Source: Metabolites. 2019 Oct 14;9(10):225. doi: 10.3390/metabo9100225 (PMC6835380; doi:10.3390/metabo9100225)
Supplement: Supplementary file 1 [file metabolites-09-00225-s001.zip › Supplemental materials10-13/Table S7. The DEGs TF in buckwheat to response salt stress.xlsx]

## Sheet: AllSample.TFpred_diff_addUpDown
GeneID	Blast_cds	Blast_pros	TFfamily	log2Fold	qvalue	Diff	UpDown
CL26.Contig2_All	FtPinG0002173200.01.T01	FtPinG0002173200.01.T01	NAC	2.92623	5.3e-25	C-vs-T	Up
CL72.Contig1_All	FtPinG0002731100.01.T01	FtPinG0002731100.01.T01	NAC	1.15663	0.000113512	C-vs-T	Up
CL147.Contig1_All	FtPinG0004671500.01.T01	FtPinG0004671500.01.T01	WRKY	-1.87071	2.73e-05	C-vs-T	Down
CL174.Contig4_All	FtPinG0008538200.01.T01	FtPinG0008538200.01.T01	MYB	2.93284	0.00027323	C-vs-T	Up
CL417.Contig1_All	FtPinG0000278900.01.T01	FtPinG0000278900.01.T01	FAR1	2.58118	9.71e-06	C-vs-T	Up
CL480.Contig1_All	FtPinG0000638300.01.T01	FtPinG0000638300.01.T01	HD-ZIP	-1.38877	5.86e-18	C-vs-T	Down
CL480.Contig3_All	FtPinG0000638300.01.T01	FtPinG0000638300.01.T01	HD-ZIP	-1.63826	8.55e-05	C-vs-T	Down
CL547.Contig2_All	FtPinG0007458900.01.T01	FtPinG0007458900.01.T01	WRKY	1.553	0.000107999	C-vs-T	Up
CL715.Contig4_All	FtPinG0006811100.01.T01	FtPinG0006811100.01.T01	NF-YC	-1.20777	3.39e-05	C-vs-T	Down
CL754.Contig2_All	FtPinG0000019300.01.T01	FtPinG0000019300.01.T01	MYB_related	-2.10342	5.09e-10	C-vs-T	Down
CL754.Contig8_All	FtPinG0000020100.01.T01	FtPinG0000020100.01.T01	MYB_related	2.10387	2.01e-06	C-vs-T	Up
CL784.Contig2_All	FtPinG0000330300.01.T01	FtPinG0000330300.01.T01	Dof	-1.44964	4.74e-12	C-vs-T	Down
CL817.Contig2_All	FtPinG0009199000.01.T02	FtPinG0009199000.01.T02	ARR-B	-1.11851	3.74e-08	C-vs-T	Down
CL910.Contig2_All	FtPinG0003041600.01.T01	FtPinG0003041600.01.T01	MYB	2.14953	9e-05	C-vs-T	Up
CL910.Contig3_All	FtPinG0003041600.01.T01	FtPinG0003041600.01.T01	MYB	3.21925	2.96e-07	C-vs-T	Up
CL910.Contig4_All	FtPinG0003041600.01.T01	FtPinG0003041600.01.T01	MYB	2.36492	1.3e-07	C-vs-T	Up
CL1004.Contig2_All	FtPinG0004050500.01.T02	FtPinG0004050500.01.T02	ARR-B	-1.26608	2.4e-06	C-vs-T	Down
CL1253.Contig2_All	FtPinG0003521700.01.T01	FtPinG0003521700.01.T01	bHLH	-2.11809	0.000503523	C-vs-T	Down
CL1253.Contig3_All	FtPinG0003521700.01.T01	FtPinG0003521700.01.T01	bHLH	-2.32179	0.000518723	C-vs-T	Down
CL1341.Contig7_All	FtPinG0006575700.01.T01	FtPinG0006575700.01.T01	Nin-like	-1.84316	0.000461947	C-vs-T	Down
CL1376.Contig1_All	FtPinG0005364100.01.T01	FtPinG0005364100.01.T01	WRKY	1.97641	8.02e-05	C-vs-T	Up
CL1376.Contig2_All	FtPinG0005364100.01.T01	FtPinG0005364100.01.T01	WRKY	2.78314	8.06e-34	C-vs-T	Up
CL1504.Contig1_All	FtPinG0003375100.01.T01	FtPinG0003375100.01.T01	ERF	4.52167	5.96e-05	C-vs-T	Up
CL1583.Contig1_All	FtPinG0003025100.01.T01	FtPinG0003025100.01.T01	WRKY	1.22552	0.000358566	C-vs-T	Up
CL1703.Contig1_All	FtPinG0001736800.01.T01	FtPinG0001736800.01.T01	bHLH	-1.10899	5.27e-05	C-vs-T	Down
CL1703.Contig2_All	FtPinG0001736800.01.T01	FtPinG0001736800.01.T01	bHLH	-1.65012	5.14e-19	C-vs-T	Down
CL1972.Contig2_All	FtPinG0007899100.01.T01	FtPinG0007899100.01.T01	C3H	-1.88842	1.17e-06	C-vs-T	Down
CL2018.Contig1_All	FtPinG0003193100.01.T01	FtPinG0003193100.01.T01	WRKY	2.72351	9.06e-07	C-vs-T	Up
CL2061.Contig1_All	FtPinG0006621300.01.T01	FtPinG0006621300.01.T01	NAC	2.72646	7.27e-08	C-vs-T	Up
CL2071.Contig2_All	FtPinG0006375800.01.T01	FtPinG0006375800.01.T01	C3H	-1.42629	0.000174689	C-vs-T	Down
CL2088.Contig1_All	FtPinG0009174300.01.T01	FtPinG0009174300.01.T01	NAC	1.15393	0.000838029	C-vs-T	Up
CL2210.Contig5_All	FtPinG0000713600.01.T01	FtPinG0000713600.01.T01	BES1	-1.71368	1.86e-11	C-vs-T	Down
CL2424.Contig3_All	FtPinG0001463000.01.T01	FtPinG0006804300.01.T01	ARR-B	1.83009	1.23e-17	C-vs-T	Up
CL2561.Contig1_All	FtPinG0009308100.01.T01	FtPinG0009308100.01.T01	MYB	1.40909	2.2e-10	C-vs-T	Up
CL2705.Contig1_All	FtPinG0009186100.01.T01	FtPinG0009186100.01.T01	WRKY	1.21011	2.07e-12	C-vs-T	Up
CL2762.Contig1_All	FtPinG0000830300.01.T01	FtPinG0000830300.01.T01	bHLH	4.51747	3.77e-18	C-vs-T	Up
CL2774.Contig5_All	FtPinG0005613200.01.T01	FtPinG0005613200.01.T01	TALE	1.06641	0.000643606	C-vs-T	Up
CL3059.Contig1_All	FtPinG0001538800.01.T01	FtPinG0001538800.01.T01	C3H	-1.31639	2.89e-20	C-vs-T	Down
CL3074.Contig2_All	FtPinG0004028000.01.T01	FtPinG0004028000.01.T01	C3H	1.69837	3.32e-05	C-vs-T	Up
CL3128.Contig1_All	FtPinG0001861200.01.T01	FtPinG0001575500.01.T01	B3	1.03172	3.02e-10	C-vs-T	Up
CL3131.Contig2_All	FtPinG0004679200.01.T01	FtPinG0006622500.01.T01	MYB	-4.19353	0.000340832	C-vs-T	Down
CL3287.Contig1_All	FtPinG0008584400.01.T01	FtPinG0008584400.01.T01	GATA	-1.39266	1.76e-16	C-vs-T	Down
CL3325.Contig2_All	FtPinG0002624400.01.T01	FtPinG0002624400.01.T01	CPP	-1.0873	2.47e-05	C-vs-T	Down
CL3325.Contig3_All	FtPinG0007570900.01.T01	FtPinG0007570900.01.T01	CPP	-1.47777	3.97e-07	C-vs-T	Down
CL3367.Contig5_All	FtPinG0008845600.01.T01	FtPinG0008845600.01.T01	HD-ZIP	-1.26346	2.24e-14	C-vs-T	Down
CL3400.Contig6_All	FtPinG0004400100.01.T01	FtPinG0004400100.01.T01	bHLH	-2.15842	1.08e-07	C-vs-T	Down
CL3447.Contig5_All	FtPinG0001425400.01.T01	FtPinG0001425400.01.T01	C3H	-1.65031	0.000550269	C-vs-T	Down
CL3550.Contig3_All	FtPinG0004808700.01.T01	FtPinG0004808700.01.T01	bHLH	-1.49189	3.23e-17	C-vs-T	Down
CL3698.Contig3_All	FtPinG0000335900.01.T01	FtPinG0000335900.01.T01	MYB_related	-1.52189	0.00072047	C-vs-T	Down
CL3713.Contig2_All	FtPinG0004636500.01.T01	FtPinG0004636500.01.T01	ARF	-1.10637	1.82e-12	C-vs-T	Down
CL3713.Contig3_All	FtPinG0004636500.01.T01	FtPinG0004636500.01.T01	ARF	-1.58885	0.000137655	C-vs-T	Down
CL3713.Contig4_All	FtPinG0004636500.01.T01	FtPinG0004636500.01.T01	ARF	-1.40353	1.88e-12	C-vs-T	Down
CL3787.Contig1_All	FtPinG0005247000.01.T01	FtPinG0005247000.01.T01	B3	-1.09449	9.18e-13	C-vs-T	Down
CL3787.Contig3_All	FtPinG0005247000.01.T01	FtPinG0005247000.01.T01	RAV	-1.07979	1.55e-13	C-vs-T	Down
CL3833.Contig3_All	FtPinG0009278900.01.T01	FtPinG0009278900.01.T01	bZIP	-3.07883	1.08e-16	C-vs-T	Down
CL3833.Contig4_All	FtPinG0005336400.01.T01	FtPinG0005336400.01.T01	bZIP	-3.78057	1.92e-11	C-vs-T	Down
CL3835.Contig2_All	FtPinG0007401700.01.T01	FtPinG0007401700.01.T01	ERF	2.98021	7.54e-10	C-vs-T	Up
CL3914.Contig3_All	FtPinG0000484500.01.T01	FtPinG0000484500.01.T01	ARR-B	-1.41428	2.11e-09	C-vs-T	Down
CL4091.Contig1_All	FtPinG0008738000.01.T01	FtPinG0008738000.01.T01	CO-like	-1.28482	1.36e-07	C-vs-T	Down
CL4364.Contig3_All	FtPinG0006623100.01.T01	FtPinG0006623100.01.T01	G2-like	-1.42525	0.000250039	C-vs-T	Down
CL4364.Contig5_All	FtPinG0004678400.01.T01	FtPinG0004678400.01.T01	G2-like	-2.23046	5.49e-06	C-vs-T	Down
CL4442.Contig2_All	FtPinG0001121900.01.T01	FtPinG0001121900.01.T01	YABBY	-1.31004	0.000176727	C-vs-T	Down
CL4573.Contig7_All	FtPinG0007700500.01.T01	FtPinG0007700500.01.T01	GATA	1.55126	4.72e-05	C-vs-T	Up
CL4573.Contig10_All	FtPinG0007700500.01.T01	FtPinG0007700500.01.T01	GATA	1.72287	5.67e-05	C-vs-T	Up
CL4674.Contig2_All	FtPinG0009641900.01.T01	FtPinG0009641900.01.T01	ERF	-1.57554	5.7e-09	C-vs-T	Down
CL4744.Contig1_All	FtPinG0002001900.01.T01	FtPinG0002001900.01.T01	MYB	3.34033	3.12e-34	C-vs-T	Up
CL4744.Contig2_All	FtPinG0002001900.01.T01	FtPinG0002001900.01.T01	MYB	3.19707	5.78e-15	C-vs-T	Up
CL4744.Contig3_All	FtPinG0002001900.01.T01	FtPinG0002001900.01.T01	MYB_related	3.45132	1.81e-25	C-vs-T	Up
CL4783.Contig1_All	FtPinG0007302800.01.T01	FtPinG0007302800.01.T01	bHLH	1.64265	2.44e-12	C-vs-T	Up
CL4783.Contig4_All	FtPinG0007302800.01.T01	FtPinG0007302800.01.T01	bHLH	1.23904	2.46e-12	C-vs-T	Up
CL5016.Contig1_All	FtPinG0002604400.01.T01	FtPinG0002604400.01.T01	MYB	1.07871	0.000396527	C-vs-T	Up
CL5091.Contig1_All	FtPinG0009656900.01.T02	FtPinG0009656900.01.T02	NAC	2.67241	5.63e-05	C-vs-T	Up
CL5091.Contig2_All	FtPinG0009656900.01.T01	FtPinG0009656900.01.T01	NAC	2.60427	4.59e-10	C-vs-T	Up
CL5105.Contig2_All	FtPinG0000985200.01.T01	FtPinG0000985200.01.T01	NF-YA	-3.0326	1.72e-10	C-vs-T	Down
CL5114.Contig3_All	FtPinG0005624400.01.T01	FtPinG0005624400.01.T01	NAC	1.82655	4.62e-27	C-vs-T	Up
CL5459.Contig1_All	FtPinG0004749900.01.T01	FtPinG0004749900.01.T01	bHLH	-1.77612	0.000561304	C-vs-T	Down
CL5459.Contig3_All	FtPinG0004749900.01.T01	FtPinG0004749900.01.T01	bHLH	-2.56004	4.82e-10	C-vs-T	Down
CL5548.Contig2_All	FtPinG0001027800.01.T01	FtPinG0001027800.01.T01	bHLH	-1.86711	2.09e-09	C-vs-T	Down
CL5548.Contig3_All	FtPinG0001027800.01.T01	FtPinG0001027800.01.T01	bHLH	-1.64026	2.75e-05	C-vs-T	Down
CL5554.Contig1_All	FtPinG0004153000.01.T01	FtPinG0004153000.01.T01	MYB_related	1.03107	1.01e-09	C-vs-T	Up
CL5593.Contig1_All	FtPinG0000745700.01.T01	FtPinG0000745700.01.T01	bHLH	1.38407	3.19e-09	C-vs-T	Up
CL5593.Contig2_All	FtPinG0003525800.01.T01	FtPinG0003525800.01.T01	bHLH	-1.45797	3.13e-28	C-vs-T	Down
CL5604.Contig1_All	FtPinG0004767900.01.T01	FtPinG0004767900.01.T01	NF-YB	1.69679	0.000416477	C-vs-T	Up
CL5604.Contig2_All	FtPinG0004767900.01.T01	FtPinG0004767900.01.T01	NF-YB	1.07699	2.26e-09	C-vs-T	Up
CL5627.Contig3_All	FtPinG0006658600.01.T01	FtPinG0006658600.01.T01	MYB	3.77566	3.62e-05	C-vs-T	Up
CL5709.Contig3_All	FtPinG0001402800.01.T01	FtPinG0001402800.01.T01	bZIP	-1.21352	1.33e-05	C-vs-T	Down
CL5711.Contig1_All	FtPinG0004656100.01.T01	FtPinG0006111500.01.T01	C2H2	1.2326	2.21e-07	C-vs-T	Up
CL5715.Contig1_All	FtPinG0000332400.01.T01	FtPinG0000332400.01.T01	HD-ZIP	1.86263	4.23e-49	C-vs-T	Up
CL5863.Contig1_All	FtPinG0005512000.01.T01	FtPinG0002339300.01.T01	NAC	2.63419	2.69e-15	C-vs-T	Up
CL5863.Contig2_All	FtPinG0005512000.01.T01	FtPinG0002339300.01.T01	NAC	2.72685	9.56e-07	C-vs-T	Up
CL5886.Contig1_All	FtPinG0008592100.01.T01	FtPinG0008592100.01.T01	bZIP	1.6807	5.56e-06	C-vs-T	Up
CL5976.Contig1_All	FtPinG0003119900.01.T01	FtPinG0003119900.01.T01	bHLH	-1.51598	3.32e-07	C-vs-T	Down
CL6113.Contig3_All	FtPinG0002894600.01.T01	FtPinG0002894600.01.T01	MYB_related	1.26833	1.9e-14	C-vs-T	Up
CL6113.Contig4_All	FtPinG0002633300.01.T01	FtPinG0002633300.01.T01	MYB_related	2.64745	0.000360384	C-vs-T	Up
CL6176.Contig2_All	FtPinG0008082900.01.T01	FtPinG0008082900.01.T01	CO-like	-1.35	0.000810145	C-vs-T	Down
CL6208.Contig1_All	FtPinG0003168800.01.T01	FtPinG0003168800.01.T01	C3H	1.06923	3.28e-06	C-vs-T	Up
CL6448.Contig4_All	FtPinG0002465900.01.T01	FtPinG0002465900.01.T01	E2F/DP	1.9305	1.46e-27	C-vs-T	Up
CL6502.Contig2_All	FtPinG0005773600.01.T01	FtPinG0005773600.01.T01	bZIP	-1.59957	0.000210029	C-vs-T	Down
CL6617.Contig2_All	FtPinG0001878200.01.T01	FtPinG0001878200.01.T01	WRKY	-1.60162	1.23e-08	C-vs-T	Down
CL6818.Contig1_All	FtPinG0003752900.01.T01	FtPinG0003752900.01.T01	MYB	-1.07237	0.000168813	C-vs-T	Down
CL6836.Contig1_All	FtPinG0005156600.01.T01	FtPinG0005156600.01.T01	NAC	1.71281	0.000317861	C-vs-T	Up
CL6836.Contig2_All	FtPinG0005156600.01.T01	FtPinG0005156600.01.T01	NAC	1.88783	7.47e-07	C-vs-T	Up
CL6836.Contig3_All	FtPinG0002339300.01.T01	FtPinG0002339300.01.T01	NAC	4.19087	0.000350657	C-vs-T	Up
CL6929.Contig1_All	FtPinG0009519800.01.T01	FtPinG0009519800.01.T01	NAC	1.78687	1.15e-05	C-vs-T	Up
CL6929.Contig2_All	FtPinG0009519800.01.T01	FtPinG0009519800.01.T01	NAC	1.9128	6.49e-07	C-vs-T	Up
CL6929.Contig3_All	FtPinG0009519600.01.T01	FtPinG0009519800.01.T01	NAC	3.26311	1.38e-15	C-vs-T	Up
CL7005.Contig2_All	FtPinG0003227500.01.T01	FtPinG0003227500.01.T01	ARF	-1.20685	1.16e-12	C-vs-T	Down
CL7066.Contig1_All	FtPinG0009408600.01.T01	FtPinG0009408600.01.T01	CO-like	-1.01345	5.76e-07	C-vs-T	Down
CL7071.Contig1_All	FtPinG0000707100.01.T01	FtPinG0000707100.01.T01	NAC	1.44268	1.77e-15	C-vs-T	Up
CL7173.Contig1_All	FtPinG0009153900.01.T01	FtPinG0009153900.01.T01	MYB	-5.82247	3.06e-11	C-vs-T	Down
CL7230.Contig1_All	FtPinG0005108900.01.T01	FtPinG0005108900.01.T01	MYB	-1.80646	5.24e-13	C-vs-T	Down
CL7230.Contig3_All	FtPinG0004239300.01.T01	FtPinG0004239300.01.T01	MYB	-1.53767	3.55e-12	C-vs-T	Down
CL7325.Contig1_All	FtPinG0000926400.01.T01	FtPinG0000926400.01.T01	ERF	2.16635	1.13e-11	C-vs-T	Up
CL7357.Contig2_All	FtPinG0002462800.01.T01	FtPinG0002462800.01.T01	NF-YA	1.18633	0.000170867	C-vs-T	Up
CL7373.Contig5_All	FtPinG0008274300.01.T01	FtPinG0008274300.01.T01	ERF	1.34722	0.000442359	C-vs-T	Up
CL7375.Contig1_All	FtPinG0005937800.01.T01	FtPinG0005937800.01.T01	Dof	-1.74602	3.89e-08	C-vs-T	Down
CL7375.Contig2_All	FtPinG0005937800.01.T01	FtPinG0005937800.01.T01	Dof	-2.14789	2.14e-08	C-vs-T	Down
CL7447.Contig2_All	FtPinG0006190400.01.T01	FtPinG0006190400.01.T01	NAC	-1.64124	8.1e-09	C-vs-T	Down
CL7463.Contig2_All	FtPinG0004061900.01.T01	FtPinG0004061900.01.T01	bZIP	-1.19205	0.00012763	C-vs-T	Down
CL7479.Contig3_All	FtPinG0007077600.01.T01	FtPinG0007077600.01.T01	HSF	1.38135	6.14e-05	C-vs-T	Up
CL7556.Contig2_All	FtPinG0004947300.01.T01	FtPinG0004947300.01.T01	MYB	2.07645	0.000616525	C-vs-T	Up
CL7709.Contig1_All	FtPinG0006368900.01.T01	FtPinG0006368900.01.T01	M-type	2.87704	2.01e-05	C-vs-T	Up
CL7779.Contig2_All	FtPinG0001439000.01.T02	FtPinG0001439000.01.T02	AP2	-1.58448	1.02e-12	C-vs-T	Down
CL7902.Contig1_All	FtPinG0004678900.01.T01	FtPinG0004678900.01.T01	Dof	-1.02143	0.00031487	C-vs-T	Down
CL7918.Contig1_All	FtPinG0000634000.01.T01	FtPinG0000634000.01.T01	ERF	1.68995	1.11e-22	C-vs-T	Up
CL7935.Contig4_All	FtPinG0005747400.01.T01	FtPinG0005747400.01.T01	GeBP	1.48539	2.89e-25	C-vs-T	Up
CL8158.Contig2_All	FtPinG0000507400.01.T01	FtPinG0000507400.01.T01	YABBY	-1.63313	0.000174449	C-vs-T	Down
CL8276.Contig4_All	FtPinG0000868700.01.T01	FtPinG0000868700.01.T01	NF-YA	-1.4881	0.000844549	C-vs-T	Down
CL8343.Contig8_All	FtPinG0002499600.01.T01	FtPinG0002499600.01.T01	ARF	-2.33304	6.92e-40	C-vs-T	Down
CL8542.Contig1_All	FtPinG0006227200.01.T01	FtPinG0006227200.01.T01	RAV	1.0694	1e-08	C-vs-T	Up
CL8616.Contig1_All	FtPinG0003304400.01.T01	FtPinG0003304400.01.T01	bZIP	-4.20051	8.24e-12	C-vs-T	Down
CL8716.Contig1_All	FtPinG0004133900.01.T01	FtPinG0004133900.01.T01	GRAS	3.66959	1.88e-13	C-vs-T	Up
CL8852.Contig3_All	FtPinG0003009500.01.T01	FtPinG0003009500.01.T01	NAC	1.63429	0.000628156	C-vs-T	Up
CL9013.Contig2_All	FtPinG0004829100.01.T01	FtPinG0004829100.01.T01	WRKY	-1.13328	0.00017133	C-vs-T	Down
CL9046.Contig1_All	FtPinG0000183800.01.T01	FtPinG0000183800.01.T01	HD-ZIP	-1.06517	8.19e-07	C-vs-T	Down
CL9144.Contig2_All	FtPinG0006815300.01.T01	FtPinG0006815300.01.T01	C2H2	-1.66836	2.61e-06	C-vs-T	Down
CL9145.Contig2_All	FtPinG0003663600.01.T01	FtPinG0003663600.01.T01	Trihelix	-1.57981	8.01e-10	C-vs-T	Down
CL9183.Contig1_All	FtPinG0001891600.01.T01	FtPinG0001891600.01.T01	bHLH	-1.21247	6.03e-10	C-vs-T	Down
CL9183.Contig2_All	FtPinG0001891600.01.T01	FtPinG0001891600.01.T01	bHLH	-2.15081	2.46e-15	C-vs-T	Down
CL9183.Contig3_All	FtPinG0001891600.01.T01	FtPinG0001891600.01.T01	bHLH	-2.14119	1.48e-08	C-vs-T	Down
CL9476.Contig1_All	FtPinG0006805000.01.T01	FtPinG0006805000.01.T01	GATA	-1.3957	1.52e-12	C-vs-T	Down
CL9669.Contig1_All	FtPinG0001577500.01.T01	FtPinG0001577500.01.T01	WRKY	1.40099	2.77e-20	C-vs-T	Up
CL9687.Contig1_All	FtPinG0002968800.01.T01	FtPinG0002968800.01.T01	bHLH	-3.02451	0.000158183	C-vs-T	Down
CL9719.Contig1_All	FtPinG0006201300.01.T01	FtPinG0006201300.01.T01	WRKY	3.13888	2.68e-32	C-vs-T	Up
CL9795.Contig2_All	FtPinG0008693900.01.T01	FtPinG0008693900.01.T01	MYB_related	-2.06171	7.53e-28	C-vs-T	Down
CL9795.Contig3_All	FtPinG0008693900.01.T01	FtPinG0008693900.01.T01	MYB_related	-2.46992	6.7e-06	C-vs-T	Down
CL9806.Contig2_All	FtPinG0003181200.01.T01	FtPinG0003181200.01.T01	HD-ZIP	-2.6819	0.000561526	C-vs-T	Down
CL9979.Contig1_All	FtPinG0004162000.01.T01	FtPinG0004162000.01.T01	HB-other	-1.54824	2.31e-07	C-vs-T	Down
CL9979.Contig2_All	FtPinG0008396100.01.T01	FtPinG0008396100.01.T01	HB-other	-1.79561	0.00016197	C-vs-T	Down
CL10036.Contig1_All	FtPinG0005764900.01.T01	FtPinG0005764900.01.T01	GATA	-1.30762	7.22e-10	C-vs-T	Down
CL10196.Contig1_All	FtPinG0006087500.01.T01	FtPinG0006087500.01.T01	NAC	2.19683	3.28e-19	C-vs-T	Up
CL10196.Contig2_All	FtPinG0006087500.01.T01	FtPinG0006087500.01.T01	NAC	1.44765	3.96e-07	C-vs-T	Up
CL10236.Contig1_All	FtPinG0006072900.01.T01	FtPinG0006072900.01.T01	HD-ZIP	-1.0496	7.09e-05	C-vs-T	Down
CL10264.Contig1_All	FtPinG0004425600.01.T01	FtPinG0004425600.01.T01	LSD	-1.66312	2.06e-11	C-vs-T	Down
Unigene85_All	FtPinG0003331700.01.T01	FtPinG0003331700.01.T01	ARF	-2.33263	7.12e-32	C-vs-T	Down
Unigene334_All	FtPinG0001902400.01.T01	FtPinG0001902400.01.T01	HD-ZIP	-3.29058	1.11e-33	C-vs-T	Down
Unigene500_All	FtPinG0006617300.01.T01	FtPinG0006617300.01.T01	WRKY	1.28492	3.19e-07	C-vs-T	Up
Unigene652_All	FtPinG0000772000.01.T01	FtPinG0000772000.01.T01	bZIP	-1.75996	6.46e-06	C-vs-T	Down
Unigene672_All	FtPinG0001645100.01.T01	FtPinG0001645100.01.T01	ERF	1.76261	7.72e-25	C-vs-T	Up
Unigene676_All	FtPinG0004048100.01.T01	FtPinG0004048100.01.T01	TCP	-1.1955	0.000712451	C-vs-T	Down
Unigene690_All	FtPinG0009766800.01.T01	FtPinG0009766800.01.T01	HSF	-2.22475	2.47e-12	C-vs-T	Down
Unigene766_All	FtPinG0007270300.01.T01	FtPinG0002859300.01.T01	LBD	1.02103	0.000928081	C-vs-T	Up
Unigene896_All	FtPinG0005339700.01.T01	FtPinG0005339700.01.T01	ERF	1.60526	3.05e-11	C-vs-T	Up
Unigene920_All	FtPinG0002691400.01.T01	FtPinG0002691400.01.T01	ERF	3.29768	3.87e-07	C-vs-T	Up
Unigene936_All	FtPinG0004060200.01.T01	FtPinG0004060200.01.T01	ERF	-3.50521	1.29e-11	C-vs-T	Down
Unigene1270_All	FtPinG0001439000.01.T01	FtPinG0001439000.01.T01	AP2	-1.28165	1.73e-05	C-vs-T	Down
Unigene1315_All	FtPinG0005123400.01.T01	FtPinG0005123400.01.T01	ERF	1.93514	1.79e-07	C-vs-T	Up
Unigene1318_All	FtPinG0001053600.01.T01	FtPinG0001053600.01.T01	bHLH	-2.45554	1.67e-14	C-vs-T	Down
Unigene1619_All	FtPinG0003615200.01.T01	FtPinG0003615200.01.T01	HSF	1.25597	4.4e-09	C-vs-T	Up
Unigene1770_All	FtPinG0004005200.01.T01	FtPinG0004005200.01.T01	NF-YB	-1.20765	5.34e-11	C-vs-T	Down
Unigene1771_All	FtPinG0001707500.01.T01	FtPinG0001707500.01.T01	MYB	-1.87905	4.01e-11	C-vs-T	Down
Unigene1790_All	FtPinG0003380800.01.T01	FtPinG0003380800.01.T01	bHLH	-1.48593	2.44e-08	C-vs-T	Down
Unigene1796_All	FtPinG0002334500.01.T01	FtPinG0002334500.01.T01	WRKY	4.22729	1.02e-05	C-vs-T	Up
Unigene2107_All	FtPinG0003665500.01.T01	FtPinG0003665500.01.T01	GRF	-2.56148	3.3e-08	C-vs-T	Down
Unigene2293_All	FtPinG0006475600.01.T01	FtPinG0006475600.01.T01	bHLH	-2.86301	0.000130414	C-vs-T	Down
Unigene2854_All	FtPinG0001452500.01.T01	FtPinG0001452500.01.T01	ERF	5.02721	1.35e-05	C-vs-T	Up
Unigene3857_All	FtPinG0008726200.01.T01	FtPinG0008726200.01.T01	WRKY	4.90226	6.15e-11	C-vs-T	Up
Unigene3859_All	FtPinG0001770900.01.T01	FtPinG0001770900.01.T01	WRKY	3.66443	3.78e-20	C-vs-T	Up
Unigene3967_All	FtPinG0009700500.01.T01	FtPinG0009700500.01.T01	MYB_related	1.80531	3.49e-05	C-vs-T	Up
Unigene3968_All	FtPinG0009700500.01.T01	FtPinG0009700500.01.T01	MYB_related	2.15817	3.45e-06	C-vs-T	Up
Unigene3985_All	FtPinG0001546500.01.T01	FtPinG0001546500.01.T01	MYB_related	1.44314	8.69e-12	C-vs-T	Up
Unigene4003_All	FtPinG0008320600.01.T01	FtPinG0008320600.01.T01	HSF	1.01242	6.13e-07	C-vs-T	Up
Unigene4052_All	FtPinG0003951500.01.T01	FtPinG0003951500.01.T01	AP2	3.29763	1.27e-05	C-vs-T	Up
Unigene4241_All	FtPinG0006941200.01.T01	FtPinG0006941200.01.T01	bHLH	4.13767	4.55e-07	C-vs-T	Up
Unigene4255_All	FtPinG0003183000.01.T01	FtPinG0003183000.01.T01	AP2	-2.37435	7.53e-10	C-vs-T	Down
Unigene4269_All	FtPinG0006111500.01.T01	FtPinG0006111500.01.T01	C2H2	-1.71056	1.17e-05	C-vs-T	Down
Unigene4276_All	FtPinG0001748800.01.T01	FtPinG0001748800.01.T01	HD-ZIP	2.22726	1.75e-57	C-vs-T	Up
Unigene4356_All	FtPinG0007959700.01.T01	FtPinG0007959700.01.T01	GATA	1.35879	4.3e-15	C-vs-T	Up
Unigene4358_All	FtPinG0006905700.01.T01	FtPinG0006905700.01.T01	ERF	-4.00265	6.64e-10	C-vs-T	Down
Unigene4422_All	FtPinG0004756500.01.T01	FtPinG0004756500.01.T01	LBD	-1.85024	0.000153682	C-vs-T	Down
Unigene4432_All	FtPinG0009081200.01.T01	FtPinG0009081200.01.T01	AP2	2.43904	1.98e-07	C-vs-T	Up
Unigene4454_All	FtPinG0007664900.01.T01	FtPinG0007664900.01.T01	bHLH	-2.68987	4.62e-30	C-vs-T	Down
Unigene4477_All	FtPinG0000171800.01.T01	FtPinG0000171800.01.T01	WRKY	2.36766	2.77e-15	C-vs-T	Up
Unigene4667_All	FtPinG0007231100.01.T01	FtPinG0007231100.01.T01	ARF	-1.06097	3.16e-14	C-vs-T	Down
Unigene4681_All	FtPinG0005106100.01.T01	FtPinG0005106100.01.T01	HD-ZIP	-2.8776	5.8e-34	C-vs-T	Down
Unigene4707_All	FtPinG0001618500.01.T01	FtPinG0001618500.01.T01	C2H2	-2.35728	3.73e-31	C-vs-T	Down
Unigene5408_All	FtPinG0005895400.01.T01	FtPinG0005895400.01.T01	HSF	3.92085	2.3e-09	C-vs-T	Up
Unigene5474_All	FtPinG0007275100.01.T01	FtPinG0007275100.01.T01	GATA	-1.78399	3.94e-16	C-vs-T	Down
Unigene5820_All	FtPinG0001216900.01.T01	FtPinG0001216900.01.T01	ERF	4.57832	4.11e-08	C-vs-T	Up
Unigene5828_All	FtPinG0001614800.01.T01	FtPinG0001614800.01.T01	S1Fa-like	-3.33979	1.12e-07	C-vs-T	Down
Unigene5837_All	FtPinG0004083400.01.T01	FtPinG0004083400.01.T01	TALE	-2.57902	1.05e-10	C-vs-T	Down
Unigene5852_All	FtPinG0009407700.01.T01	FtPinG0009407700.01.T01	bZIP	-2.26057	5.3e-06	C-vs-T	Down
Unigene6011_All	FtPinG0000286400.01.T01	FtPinG0000286400.01.T01	SBP	-4.47566	3.88e-06	C-vs-T	Down
Unigene7340_All	FtPinG0005947300.01.T01	FtPinG0005947300.01.T01	AP2	4.30038	1.67e-10	C-vs-T	Up
Unigene7341_All	FtPinG0005947300.01.T01	FtPinG0005947300.01.T01	AP2	3.015	0.000552664	C-vs-T	Up
Unigene7591_All	FtPinG0001427400.01.T01	FtPinG0001427400.01.T01	ERF	-1.41503	5.19e-10	C-vs-T	Down
Unigene7654_All	FtPinG0007485600.01.T01	FtPinG0000683200.01.T01	ERF	-3.14086	8.87e-48	C-vs-T	Down
Unigene7692_All	FtPinG0000733900.01.T01	FtPinG0000733900.01.T01	MYB_related	-1.80833	1.6e-17	C-vs-T	Down
Unigene7802_All	FtPinG0001494600.01.T01	FtPinG0001494600.01.T01	TCP	-1.31741	2.28e-05	C-vs-T	Down
Unigene7819_All	FtPinG0007723200.01.T01	FtPinG0007723200.01.T01	ERF	1.75013	8.24e-06	C-vs-T	Up
Unigene7836_All	FtPinG0000155100.01.T01	FtPinG0000155100.01.T01	Trihelix	1.00133	1.78e-06	C-vs-T	Up
Unigene7867_All	FtPinG0006879700.01.T01	FtPinG0006879700.01.T01	GRF	-1.93001	1.55e-05	C-vs-T	Down
Unigene7869_All	FtPinG0007618600.01.T01	FtPinG0007618600.01.T01	ERF	2.50363	1.15e-09	C-vs-T	Up
Unigene7894_All	FtPinG0003351900.01.T01	FtPinG0003351900.01.T01	HSF	1.64914	3.19e-05	C-vs-T	Up
Unigene7950_All	FtPinG0003266100.01.T01	FtPinG0003266100.01.T01	MYB	3.41215	1.11e-44	C-vs-T	Up
Unigene8004_All	FtPinG0002960300.01.T01	FtPinG0004652500.01.T01	NF-YA	-1.53669	8.92e-10	C-vs-T	Down
Unigene8036_All	FtPinG0004540000.01.T01	FtPinG0004540000.01.T01	Trihelix	-2.15502	0.000503496	C-vs-T	Down
Unigene8102_All	FtPinG0009080900.01.T01	FtPinG0009080900.01.T01	ERF	-1.51503	1.41e-05	C-vs-T	Down
Unigene8492_All	FtPinG0003500000.01.T01	FtPinG0000683200.01.T01	ERF	-2.05153	1.97e-06	C-vs-T	Down
Unigene8582_All	FtPinG0008596400.01.T01	FtPinG0008596400.01.T01	B3	2.19185	0.000820738	C-vs-T	Up
Unigene8697_All	FtPinG0009667700.01.T01	FtPinG0009667700.01.T01	bZIP	1.05905	7.63e-12	C-vs-T	Up
Unigene8813_All	FtPinG0000186600.01.T01	FtPinG0006627500.01.T01	TCP	-3.79155	2.78e-99	C-vs-T	Down
Unigene8820_All	FtPinG0009187600.01.T01	FtPinG0009187600.01.T01	GeBP	1.14308	6.06e-14	C-vs-T	Up
Unigene8823_All	FtPinG0004721800.01.T01	FtPinG0004721800.01.T01	bZIP	1.10394	9.54e-06	C-vs-T	Up
Unigene8884_All	FtPinG0005264300.01.T01	FtPinG0005264300.01.T01	LBD	1.07619	5.94e-06	C-vs-T	Up
Unigene8957_All	FtPinG0003555000.01.T01	FtPinG0003555000.01.T01	AP2	1.27737	0.00018824	C-vs-T	Up
Unigene9022_All	FtPinG0003375900.01.T01	FtPinG0003375900.01.T01	LBD	2.06134	0.000399164	C-vs-T	Up
Unigene9317_All	FtPinG0004132200.01.T01	FtPinG0004132200.01.T01	WRKY	3.59817	2.36e-20	C-vs-T	Up
Unigene9392_All	FtPinG0001899300.01.T01	FtPinG0001899300.01.T01	WRKY	2.58891	0.000462462	C-vs-T	Up
Unigene9829_All	FtPinG0006838500.01.T01	FtPinG0006838500.01.T01	bZIP	5.25198	1.47e-23	C-vs-T	Up
Unigene9907_All	FtPinG0003310800.01.T01	FtPinG0003310800.01.T01	SBP	-3.95075	0.000142567	C-vs-T	Down
Unigene10017_All	FtPinG0006229300.01.T01	FtPinG0006229300.01.T01	WOX	4.25858	4.39e-05	C-vs-T	Up
Unigene10730_All	FtPinG0004254600.01.T01	FtPinG0004254600.01.T01	TALE	2.05076	6.36e-21	C-vs-T	Up
Unigene10761_All	FtPinG0004040700.01.T02	FtPinG0003331700.01.T01	ARF	-1.72133	8.12e-09	C-vs-T	Down
Unigene11057_All	FtPinG0006024400.01.T01	FtPinG0006024400.01.T01	CO-like	1.46044	1.11e-08	C-vs-T	Up
Unigene11126_All	FtPinG0008045400.01.T01	FtPinG0008045400.01.T01	GRAS	-2.28507	1.65e-13	C-vs-T	Down
Unigene11154_All	FtPinG0002901800.01.T01	FtPinG0002901800.01.T01	TALE	-1.79559	2.9e-18	C-vs-T	Down
Unigene11224_All	FtPinG0004897100.01.T01	FtPinG0004897100.01.T01	GRAS	-2.17226	1.91e-39	C-vs-T	Down
Unigene11238_All	FtPinG0004703300.01.T01	FtPinG0004703300.01.T01	TALE	-2.11705	1.03e-08	C-vs-T	Down
Unigene11338_All	FtPinG0000497200.01.T01	FtPinG0000497200.01.T01	WRKY	2.45234	1.09e-07	C-vs-T	Up
Unigene11344_All	FtPinG0004671500.01.T01	FtPinG0004671500.01.T01	WRKY	-1.34904	0.000854635	C-vs-T	Down
Unigene11438_All	FtPinG0000683200.01.T01	FtPinG0000683200.01.T01	ERF	-2.46048	7.43e-18	C-vs-T	Down
Unigene11468_All	FtPinG0009372500.01.T01	FtPinG0009372500.01.T01	ERF	3.2314	1.96e-41	C-vs-T	Up
Unigene11488_All	FtPinG0006938400.01.T01	FtPinG0006938400.01.T01	C2H2	2.44211	0.000245091	C-vs-T	Up
Unigene11503_All	FtPinG0002267300.01.T01	FtPinG0002267300.01.T01	bHLH	1.05824	0.000115804	C-vs-T	Up
Unigene11558_All	FtPinG0001515300.01.T01	FtPinG0001515300.01.T01	bZIP	-1.47083	4.88e-16	C-vs-T	Down
Unigene11614_All	FtPinG0001715300.01.T01	FtPinG0001715300.01.T01	bHLH	-1.92249	4.11e-12	C-vs-T	Down
Unigene11781_All	FtPinG0003586900.01.T01	FtPinG0003586900.01.T01	LSD	1.23285	2.68e-06	C-vs-T	Up
Unigene12393_All	FtPinG0004790900.01.T01	FtPinG0004790900.01.T01	ERF	-1.38037	2.59e-08	C-vs-T	Down
Unigene12606_All	FtPinG0002738900.01.T01	FtPinG0002738900.01.T01	DBB	-3.71388	1.36e-24	C-vs-T	Down
Unigene13253_All	FtPinG0005329400.01.T01	FtPinG0005329400.01.T01	LBD	6.16728	1.06e-34	C-vs-T	Up
Unigene13267_All	FtPinG0008549900.01.T01	FtPinG0008549900.01.T01	MYB_related	-5.48494	6.5e-08	C-vs-T	Down
Unigene14346_All	FtPinG0000683600.01.T02	FtPinG0000683600.01.T02	ARF	-1.36707	2.39e-07	C-vs-T	Down
Unigene14449_All	FtPinG0002336500.01.T01	FtPinG0002336500.01.T01	TCP	-1.84882	3.38e-33	C-vs-T	Down
Unigene14499_All	FtPinG0000497200.01.T01	FtPinG0000497200.01.T01	WRKY	4.03679	3.67e-56	C-vs-T	Up
Unigene14610_All	FtPinG0006924900.01.T01	FtPinG0006924900.01.T01	bHLH	1.4069	7.98e-14	C-vs-T	Up
Unigene14772_All	FtPinG0004566600.01.T01	FtPinG0004566600.01.T01	MYB	2.24166	3.34e-07	C-vs-T	Up
Unigene14951_All	FtPinG0002384800.01.T02	FtPinG0002384800.01.T02	GRF	-2.69119	4.56e-09	C-vs-T	Down
Unigene14993_All	FtPinG0001902600.01.T01	FtPinG0001902600.01.T01	bHLH	-2.74353	3.43e-21	C-vs-T	Down
Unigene15014_All	FtPinG0009429900.01.T01	FtPinG0009429900.01.T01	GRAS	-1.03451	9.1e-10	C-vs-T	Down
Unigene15425_All	FtPinG0008810800.01.T01	FtPinG0008810800.01.T01	CO-like	1.73646	2.95e-06	C-vs-T	Up
Unigene15690_All	FtPinG0002967800.01.T01	FtPinG0002967800.01.T01	MYB	-2.53044	9.78e-14	C-vs-T	Down
Unigene15713_All	FtPinG0006624100.01.T01	FtPinG0006624100.01.T01	ZF-HD	-1.82244	1.51e-27	C-vs-T	Down
Unigene15736_All	FtPinG0000754600.01.T01	FtPinG0000754600.01.T01	bHLH	-1.20948	7.85e-06	C-vs-T	Down
Unigene15755_All	FtPinG0009163100.01.T01	FtPinG0009163100.01.T01	YABBY	1.17824	4.25e-14	C-vs-T	Up
Unigene15853_All	FtPinG0002726500.01.T01	FtPinG0002726500.01.T01	B3	2.32978	9.74e-05	C-vs-T	Up
Unigene15888_All	FtPinG0000882200.01.T01	FtPinG0000882200.01.T01	NAC	3.76885	1.02e-05	C-vs-T	Up
Unigene16083_All	FtPinG0000742400.01.T01	FtPinG0000742400.01.T01	ERF	-3.29362	0.000268719	C-vs-T	Down
Unigene16169_All	FtPinG0004476400.01.T01	FtPinG0003559000.01.T01	bHLH	-3.6457	1.34e-12	C-vs-T	Down
Unigene16324_All	FtPinG0001379200.01.T01	FtPinG0001379200.01.T01	bZIP	2.67809	1.94e-06	C-vs-T	Up
Unigene16503_All	FtPinG0001335900.01.T01	FtPinG0001335900.01.T01	MYB	2.50715	0.000301345	C-vs-T	Up
Unigene16619_All	FtPinG0005395300.01.T01	FtPinG0005395300.01.T01	bHLH	-3.37614	0.000677729	C-vs-T	Down
Unigene16662_All	FtPinG0000022600.01.T01	FtPinG0000022600.01.T01	MYB_related	-4.5942	3.81e-05	C-vs-T	Down
Unigene16680_All	FtPinG0005501900.01.T01	FtPinG0005501900.01.T01	ERF	6.74534	2.43e-17	C-vs-T	Up
Unigene16780_All	FtPinG0006903300.01.T01	FtPinG0006903300.01.T01	MIKC	-1.76863	0.000512345	C-vs-T	Down
Unigene17491_All	FtPinG0002083500.01.T01	FtPinG0002083500.01.T01	ERF	2.7796	2.41e-31	C-vs-T	Up
Unigene17694_All	FtPinG0008751300.01.T01	FtPinG0008751300.01.T01	GRF	1.95088	1.8e-05	C-vs-T	Up
Unigene17709_All	FtPinG0005603700.01.T01	FtPinG0005603700.01.T01	G2-like	3.40457	1.21e-41	C-vs-T	Up
Unigene17919_All	FtPinG0006627500.01.T01	FtPinG0006627500.01.T01	TCP	-1.26505	8.09e-05	C-vs-T	Down
Unigene17977_All	FtPinG0000044800.01.T01	FtPinG0000044800.01.T01	Dof	-1.20151	1.17e-14	C-vs-T	Down
Unigene18030_All	FtPinG0008533900.01.T01	FtPinG0008533900.01.T01	MYB	-4.02549	7.82e-17	C-vs-T	Down
Unigene18074_All	FtPinG0005793400.01.T01	FtPinG0005793400.01.T01	MYB	2.97797	0.00011204	C-vs-T	Up
Unigene18075_All	FtPinG0005793400.01.T01	FtPinG0005793400.01.T01	MYB	3.35536	0.000172046	C-vs-T	Up
Unigene18078_All	FtPinG0005009600.01.T01	FtPinG0005009600.01.T01	MYB	1.29154	2.01e-05	C-vs-T	Up
Unigene18124_All	FtPinG0004134100.01.T01	FtPinG0004134100.01.T01	GRAS	3.99074	2e-44	C-vs-T	Up
Unigene18195_All	FtPinG0008174900.01.T01	FtPinG0008174900.01.T01	EIL	1.69402	5.47e-36	C-vs-T	Up
Unigene18225_All	FtPinG0006138300.01.T01	FtPinG0006138300.01.T01	CO-like	-3.48379	8.43e-20	C-vs-T	Down
Unigene18381_All	FtPinG0006065100.01.T01	FtPinG0006065100.01.T01	Whirly	-1.22659	2.85e-08	C-vs-T	Down
Unigene18461_All	FtPinG0004608100.01.T01	FtPinG0004608100.01.T01	MYB	-3.59914	2.3e-16	C-vs-T	Down
Unigene18700_All	FtPinG0005108900.01.T01	FtPinG0006349900.01.T01	MYB	-1.78829	0.0006828	C-vs-T	Down
Unigene18800_All	FtPinG0007615000.01.T01	FtPinG0007615000.01.T01	NF-YB	-1.04245	2.01e-05	C-vs-T	Down
Unigene18995_All	FtPinG0002524500.01.T01	FtPinG0002524500.01.T01	WRKY	1.13857	7.11e-08	C-vs-T	Up
Unigene19108_All	FtPinG0007642100.01.T01	FtPinG0007642100.01.T01	MYB	-1.10982	1.6e-09	C-vs-T	Down
Unigene19246_All	FtPinG0005646300.01.T01	FtPinG0005646300.01.T01	C3H	-1.18528	3.69e-08	C-vs-T	Down
Unigene19253_All	FtPinG0001787700.01.T01	FtPinG0001787700.01.T01	ERF	2.09282	2.16e-28	C-vs-T	Up
Unigene19594_All	FtPinG0001859600.01.T01	FtPinG0001859600.01.T01	LBD	3.22729	1.7e-15	C-vs-T	Up
Unigene19655_All	FtPinG0004145300.01.T01	FtPinG0004145300.01.T01	MYB	-4.58047	1.91e-10	C-vs-T	Down
Unigene19689_All	FtPinG0005885800.01.T01	FtPinG0005885800.01.T01	NAC	-2.72874	0.000181366	C-vs-T	Down
Unigene19924_All	FtPinG0001197700.01.T01	FtPinG0001197700.01.T01	MYB	5.08395	2.12e-08	C-vs-T	Up
Unigene20109_All	FtPinG0002467600.01.T01	FtPinG0002467600.01.T01	NAC	3.37698	0.000116711	C-vs-T	Up
Unigene20111_All	FtPinG0003653000.01.T01	FtPinG0003653000.01.T01	HD-ZIP	-3.3653	1.11e-05	C-vs-T	Down
Unigene20121_All	FtPinG0000426800.01.T01	FtPinG0000426800.01.T01	bZIP	-2.58426	1.14e-05	C-vs-T	Down
Unigene20135_All	FtPinG0009222200.01.T01	FtPinG0009222200.01.T01	C2H2	3.97207	4.6e-12	C-vs-T	Up
Unigene20137_All	FtPinG0008656300.01.T01	FtPinG0008656300.01.T01	bZIP	-1.72674	5.25e-06	C-vs-T	Down
Unigene20977_All	FtPinG0005159600.01.T01	FtPinG0005159600.01.T01	G2-like	-1.96202	1.49e-07	C-vs-T	Down
Unigene21077_All	FtPinG0002112800.01.T01	FtPinG0002112800.01.T01	B3	-1.31992	9.39e-05	C-vs-T	Down
Unigene21078_All	FtPinG0002112600.01.T01	FtPinG0002112600.01.T01	B3	-1.56398	2.14e-10	C-vs-T	Down
Unigene21208_All	FtPinG0005429900.01.T01	FtPinG0005429900.01.T01	bHLH	-2.93983	3.76e-33	C-vs-T	Down
Unigene21259_All	FtPinG0009656900.01.T01	FtPinG0009656900.01.T01	NAC	2.50688	4.11e-08	C-vs-T	Up
Unigene21280_All	FtPinG0009255800.01.T01	FtPinG0009255800.01.T01	WRKY	-2.67127	0.000215595	C-vs-T	Down
Unigene21336_All	FtPinG0006925500.01.T01	FtPinG0006925500.01.T01	MYB	-2.08951	3.06e-18	C-vs-T	Down
Unigene21363_All	FtPinG0000038100.01.T01	FtPinG0000038100.01.T01	Dof	-1.47264	8.72e-11	C-vs-T	Down
Unigene21511_All	FtPinG0004358700.01.T01	FtPinG0004358700.01.T01	NAC	2.21476	1.95e-07	C-vs-T	Up
Unigene21513_All	FtPinG0004997500.01.T01	FtPinG0004997500.01.T01	NAC	4.08427	3.09e-15	C-vs-T	Up
Unigene21580_All	FtPinG0003987600.01.T01	FtPinG0003987600.01.T01	Dof	-2.39988	1.6e-07	C-vs-T	Down
Unigene21620_All	FtPinG0002711700.01.T01	FtPinG0002711700.01.T01	ERF	-1.95657	3.64e-17	C-vs-T	Down
Unigene21716_All	FtPinG0001521000.01.T01	FtPinG0001521000.01.T01	DBB	-1.07974	1.94e-05	C-vs-T	Down
Unigene21738_All	FtPinG0003598300.01.T01	FtPinG0003598300.01.T01	ZF-HD	-1.46918	1.45e-08	C-vs-T	Down
Unigene21819_All	FtPinG0009275800.01.T01	FtPinG0009275800.01.T01	ERF	-1.44608	2.24e-14	C-vs-T	Down
Unigene22348_All	FtPinG0004965900.01.T01	FtPinG0004965900.01.T01	TCP	-1.3737	4.29e-12	C-vs-T	Down
Unigene22359_All	FtPinG0008289700.01.T01	FtPinG0008289700.01.T01	bHLH	-1.3375	3.96e-11	C-vs-T	Down
Unigene22368_All	FtPinG0003168800.01.T01	FtPinG0003168800.01.T01	C3H	1.11291	4.47e-10	C-vs-T	Up
Unigene22467_All	FtPinG0002019600.01.T01	FtPinG0002019600.01.T01	ERF	6.27722	2.91e-12	C-vs-T	Up
Unigene22499_All	FtPinG0009519400.01.T01	FtPinG0009519400.01.T01	MYB	-1.79376	6.53e-12	C-vs-T	Down
Unigene22567_All	FtPinG0003119800.01.T01	FtPinG0003119800.01.T01	MYB	1.3154	1.23e-06	C-vs-T	Up
Unigene22580_All	FtPinG0001415000.01.T02	FtPinG0001415000.01.T02	NAC	-2.35742	3.3e-06	C-vs-T	Down
Unigene22585_All	FtPinG0002103400.01.T01	FtPinG0002103400.01.T01	ERF	1.32791	1.33e-12	C-vs-T	Up
Unigene22748_All	FtPinG0008252900.01.T01	FtPinG0008252900.01.T01	Dof	-2.89354	0.000272982	C-vs-T	Down
Unigene22854_All	FtPinG0002136200.01.T01	FtPinG0006546100.01.T01	bZIP	4.68991	2.69e-37	C-vs-T	Up
Unigene22930_All	FtPinG0001029100.01.T01	FtPinG0001029100.01.T01	GRF	-2.82658	4.14e-06	C-vs-T	Down
Unigene23112_All	FtPinG0005791100.01.T01	FtPinG0005875600.01.T01	NAC	2.31327	2.78e-05	C-vs-T	Up
Unigene23114_All	FtPinG0004858800.01.T01	FtPinG0004858800.01.T01	ERF	4.18559	3.19e-05	C-vs-T	Up
Unigene23369_All	FtPinG0003617100.01.T01	FtPinG0003617100.01.T01	HD-ZIP	4.32045	0.000198592	C-vs-T	Up
Unigene23512_All	FtPinG0004775700.01.T01	FtPinG0004775700.01.T01	ERF	6.80224	1.13e-13	C-vs-T	Up
Unigene23998_All	FtPinG0006267200.01.T01	FtPinG0006267200.01.T01	B3	4.0433	2.02e-05	C-vs-T	Up
Unigene24403_All	FtPinG0009714200.01.T01	FtPinG0009714200.01.T01	MYB_related	-1.21426	5.47e-18	C-vs-T	Down
Unigene24633_All	FtPinG0005109300.01.T01	FtPinG0005109300.01.T01	ZF-HD	-1.78538	2.5e-09	C-vs-T	Down
Unigene24678_All	FtPinG0000403800.01.T01	FtPinG0000403800.01.T01	WRKY	1.23889	4.64e-05	C-vs-T	Up
Unigene24698_All	FtPinG0004636500.01.T01	FtPinG0004636500.01.T01	ARF	-1.36053	2.3e-05	C-vs-T	Down
Unigene24714_All	FtPinG0002571600.01.T01	FtPinG0002571600.01.T01	Dof	1.36585	1.38e-23	C-vs-T	Up
Unigene24777_All	FtPinG0001861000.01.T01	FtPinG0001861000.01.T01	bZIP	-1.58889	4.75e-06	C-vs-T	Down
Unigene24830_All	FtPinG0006999300.01.T01	FtPinG0006999300.01.T01	C2H2	1.25495	1.63e-06	C-vs-T	Up
Unigene24943_All	FtPinG0003934400.01.T01	FtPinG0003934400.01.T01	GRAS	-2.55771	2.21e-09	C-vs-T	Down
Unigene25014_All	FtPinG0002143600.01.T01	FtPinG0002143600.01.T01	bZIP	1.28059	3.9e-19	C-vs-T	Up
Unigene25100_All	FtPinG0007062500.01.T01	FtPinG0007062500.01.T01	MYB_related	1.647	1.53e-18	C-vs-T	Up
Unigene25122_All	FtPinG0001053000.01.T01	FtPinG0001053000.01.T01	MYB	-2.53267	1.66e-06	C-vs-T	Down
Unigene25749_All	FtPinG0006621300.01.T01	FtPinG0006621300.01.T01	NAC	3.00729	5.42e-27	C-vs-T	Up
Unigene25815_All	FtPinG0005684200.01.T01	FtPinG0005684200.01.T01	G2-like	-1.22254	1.27e-13	C-vs-T	Down
Unigene25876_All	FtPinG0004364900.01.T01	FtPinG0004364900.01.T01	TCP	-1.5859	5.75e-19	C-vs-T	Down
Unigene25965_All	FtPinG0003045600.01.T01	FtPinG0003045600.01.T01	HSF	1.41658	1.53e-11	C-vs-T	Up
Unigene26080_All	FtPinG0003306900.01.T01	FtPinG0003306900.01.T01	ARR-B	-1.53519	3.11e-12	C-vs-T	Down
Unigene26112_All	FtPinG0008361200.01.T01	FtPinG0008361200.01.T01	NAC	1.45439	5.78e-14	C-vs-T	Up
Unigene26481_All	FtPinG0008202100.01.T01	FtPinG0008202100.01.T01	NAC	-2.8626	3.82e-07	C-vs-T	Down
Unigene26510_All	FtPinG0002293500.01.T01	FtPinG0002293500.01.T01	SBP	-3.28682	0.000227518	C-vs-T	Down
Unigene26578_All	FtPinG0007583300.01.T01	FtPinG0007583300.01.T01	bHLH	5.26951	4.24e-07	C-vs-T	Up
Unigene28015_All	FtPinG0006569200.01.T01	FtPinG0006569200.01.T01	bHLH	-1.48268	4.64e-05	C-vs-T	Down
Unigene28022_All	FtPinG0002032100.01.T01	FtPinG0002032100.01.T01	Nin-like	1.79204	6.9e-09	C-vs-T	Up
Unigene28144_All	FtPinG0002360400.01.T01	FtPinG0002360400.01.T01	NF-X1	1.75009	3.73e-20	C-vs-T	Up
Unigene28170_All	FtPinG0002920400.01.T01	FtPinG0002920400.01.T01	NAC	1.44714	9.96e-20	C-vs-T	Up
Unigene28197_All	FtPinG0002173000.01.T01	FtPinG0002173000.01.T01	NAC	1.443	2.66e-06	C-vs-T	Up
Unigene28238_All	FtPinG0002493300.01.T01	FtPinG0002493300.01.T01	WRKY	2.34624	2.87e-05	C-vs-T	Up
Unigene28271_All	FtPinG0005869000.01.T01	FtPinG0005869000.01.T01	bHLH	-1.98548	1.97e-05	C-vs-T	Down
Unigene28309_All	FtPinG0002770700.01.T01	FtPinG0002770700.01.T01	MYB	-1.23708	3.62e-12	C-vs-T	Down
Unigene28338_All	FtPinG0001985100.01.T01	FtPinG0001985100.01.T01	Dof	-1.75947	1.08e-45	C-vs-T	Down
Unigene28341_All	FtPinG0001531600.01.T01	FtPinG0001531600.01.T01	HD-ZIP	-1.37618	1.2e-14	C-vs-T	Down
Unigene28350_All	FtPinG0007173100.01.T01	FtPinG0007173100.01.T01	E2F/DP	2.29713	2.02e-07	C-vs-T	Up
Unigene28359_All	FtPinG0001625300.01.T01	FtPinG0001625300.01.T01	SRS	2.91303	2.45e-09	C-vs-T	Up
Unigene28367_All	FtPinG0000809300.01.T01	FtPinG0000809300.01.T01	bHLH	-1.65126	1.58e-09	C-vs-T	Down
Unigene28652_All	FtPinG0009429900.01.T01	FtPinG0009429900.01.T01	GRAS	-1.05233	1.02e-08	C-vs-T	Down
Unigene28700_All	FtPinG0006622700.01.T01	FtPinG0006622700.01.T01	Dof	1.43141	7.74e-06	C-vs-T	Up
Unigene28820_All	FtPinG0006375800.01.T01	FtPinG0006375800.01.T01	C3H	-1.52533	3.11e-11	C-vs-T	Down
Unigene29134_All	FtPinG0009372200.01.T01	FtPinG0009372200.01.T01	ERF	4.20588	2.2e-56	C-vs-T	Up
Unigene29173_All	FtPinG0003184500.01.T01	FtPinG0003184500.01.T01	bZIP	1.41264	4.57e-06	C-vs-T	Up
Unigene29352_All	FtPinG0009088500.01.T01	FtPinG0009088500.01.T01	HD-ZIP	-1.31034	7e-18	C-vs-T	Down
Unigene29356_All	FtPinG0000240100.01.T01	FtPinG0000240100.01.T01	NAC	1.60428	2.99e-15	C-vs-T	Up
Unigene29384_All	FtPinG0001390600.01.T01	FtPinG0001390600.01.T01	C2H2	2.57293	2.12e-19	C-vs-T	Up
Unigene29400_All	FtPinG0005311400.01.T01	FtPinG0005311400.01.T01	C2H2	1.06303	7.57e-05	C-vs-T	Up
Unigene29538_All	FtPinG0008189300.01.T01	FtPinG0008189300.01.T01	CAMTA	1.55318	8.76e-05	C-vs-T	Up
Unigene29543_All	FtPinG0008918600.01.T01	FtPinG0008918600.01.T01	HSF	1.59841	1.12e-09	C-vs-T	Up
Unigene29651_All	FtPinG0002561000.01.T01	FtPinG0002561000.01.T01	NAC	1.62175	7.28e-13	C-vs-T	Up
Unigene29697_All	FtPinG0004530800.01.T01	FtPinG0004530800.01.T01	ERF	-2.41036	0.00022155	C-vs-T	Down
Unigene29779_All	FtPinG0005875600.01.T01	FtPinG0005875600.01.T01	NAC	2.34766	1.35e-05	C-vs-T	Up
Unigene29929_All	FtPinG0008008100.01.T01	FtPinG0008008100.01.T01	C2H2	-3.08874	4.76e-09	C-vs-T	Down
Unigene30529_All	FtPinG0004530800.01.T01	FtPinG0004530800.01.T01	ERF	-2.74638	1.34e-08	C-vs-T	Down
Unigene30537_All	FtPinG0009155900.01.T01	FtPinG0009155900.01.T01	ERF	6.50276	3.07e-50	C-vs-T	Up
Unigene30566_All	FtPinG0006017000.01.T01	FtPinG0006017000.01.T01	WRKY	-4.20617	3.5e-07	C-vs-T	Down
Unigene31236_All	FtPinG0001028600.01.T01	FtPinG0001028600.01.T01	AP2	-2.43966	8.15e-11	C-vs-T	Down
Unigene31350_All	FtPinG0000019700.01.T01	FtPinG0000019700.01.T01	MYB_related	-1.99145	1.73e-05	C-vs-T	Down
Unigene31538_All	FtPinG0003012600.01.T02	FtPinG0003012600.01.T01	bZIP	1.17562	1.86e-15	C-vs-T	Up
Unigene31645_All	FtPinG0005080800.01.T01	FtPinG0005080800.01.T01	ERF	-1.66222	8.61e-12	C-vs-T	Down
Unigene31779_All	FtPinG0003310400.01.T01	FtPinG0003310400.01.T01	C3H	3.45968	6.96e-53	C-vs-T	Up
Unigene31829_All	FtPinG0000966800.01.T01	FtPinG0000966800.01.T01	bZIP	-3.80674	2.69e-16	C-vs-T	Down
Unigene31906_All	FtPinG0003808400.01.T01	FtPinG0003808400.01.T01	Trihelix	2.42295	1.35e-20	C-vs-T	Up
Unigene31910_All	FtPinG0000396500.01.T01	FtPinG0000396500.01.T01	LBD	3.71322	4.82e-36	C-vs-T	Up
Unigene31977_All	FtPinG0002635300.01.T01	FtPinG0002635300.01.T01	bZIP	1.76449	1.44e-05	C-vs-T	Up
Unigene32026_All	FtPinG0005111700.01.T01	FtPinG0005111700.01.T01	WRKY	1.3424	6.81e-11	C-vs-T	Up
Unigene32619_All	FtPinG0008399600.01.T01	FtPinG0008399600.01.T01	ERF	-2.21815	1.99e-07	C-vs-T	Down
Unigene32754_All	FtPinG0003738000.01.T01	FtPinG0003738000.01.T01	HSF	1.20592	4.84e-15	C-vs-T	Up
Unigene32815_All	FtPinG0002710400.01.T01	FtPinG0002710400.01.T01	WRKY	1.74335	4.87e-25	C-vs-T	Up
Unigene33007_All	FtPinG0002578700.01.T01	FtPinG0002578700.01.T01	bZIP	1.42321	5.55e-17	C-vs-T	Up
Unigene33104_All	FtPinG0005145000.01.T01	FtPinG0005145000.01.T01	LBD	-3.46864	6.75e-05	C-vs-T	Down
Unigene33256_All	FtPinG0006985800.01.T01	FtPinG0006985800.01.T01	ERF	-2.61374	8.41e-05	C-vs-T	Down
Unigene33270_All	FtPinG0008299300.01.T01	FtPinG0008299300.01.T01	MYB	3.20421	2.01e-10	C-vs-T	Up
Unigene33328_All	FtPinG0001876200.01.T01	FtPinG0001876200.01.T01	WOX	-3.04847	3.74e-08	C-vs-T	Down
Unigene33578_All	FtPinG0001197700.01.T01	FtPinG0001197700.01.T01	MYB_related	3.83443	1.01e-13	C-vs-T	Up
Unigene33942_All	FtPinG0002294000.01.T01	FtPinG0003308600.01.T01	ERF	-2.08843	0.00082178	C-vs-T	Down
Unigene33944_All	FtPinG0009640400.01.T01	FtPinG0009640400.01.T01	ERF	-4.96012	5.76e-08	C-vs-T	Down
Unigene36857_All	FtPinG0003182800.01.T01	FtPinG0003182800.01.T01	bHLH	-2.34825	0.000356466	C-vs-T	Down
Unigene49848_All	FtPinG0008274300.01.T01	FtPinG0008274300.01.T01	ERF	3.6469	4.08e-07	C-vs-T	Up
CL1102.Contig1_All		FtPinG0009766800.01.T01	HSF	2.14545	2.66e-09	C-vs-T	Up
CL1934.Contig2_All		FtPinG0005311400.01.T01	C2H2	1.35261	2.14e-10	C-vs-T	Up
CL1934.Contig3_All		FtPinG0005311400.01.T01	C2H2	1.49584	0.000354932	C-vs-T	Up
CL1934.Contig4_All		FtPinG0005311400.01.T01	C2H2	1.77783	3.41e-05	C-vs-T	Up
CL1957.Contig2_All		FtPinG0001739400.01.T01	B3	2.27044	1.9e-07	C-vs-T	Up
CL4768.Contig2_All		FtPinG0004644000.01.T01	NF-YC	3.42648	4.45e-09	C-vs-T	Up
CL5882.Contig1_All		FtPinG0001545800.01.T01	C2H2	-1.0556	0.000268119	C-vs-T	Down
CL6944.Contig2_All		FtPinG0009592200.01.T01	Dof	2.53148	1.26e-06	C-vs-T	Up
CL8738.Contig1_All		FtPinG0005568000.01.T01	NF-YB	3.40388	7.14e-09	C-vs-T	Up
CL9327.Contig1_All		FtPinG0005311400.01.T01	C2H2	-1.81311	0.000923906	C-vs-T	Down
CL9327.Contig2_All		FtPinG0005311400.01.T01	C2H2	-1.58553	0.000580139	C-vs-T	Down
CL9327.Contig3_All		FtPinG0005311400.01.T01	C2H2	-2.08859	8.95e-06	C-vs-T	Down
CL10137.Contig1_All		FtPinG0005311400.01.T01	C2H2	-1.78021	0.000206234	C-vs-T	Down
CL10137.Contig2_All		FtPinG0005311400.01.T01	C2H2	2.62213	0.000288921	C-vs-T	Up
Unigene309_All		FtPinG0004914600.01.T01	WRKY	1.15357	0.000229055	C-vs-T	Up
Unigene6128_All		FtPinG0005568000.01.T01	NF-YB	3.43839	5.31e-06	C-vs-T	Up
Unigene9326_All		FtPinG0001739000.01.T01	B3	4.97679	1.84e-07	C-vs-T	Up
Unigene9806_All		FtPinG0006479400.01.T01	bHLH	-4.00178	8.74e-10	C-vs-T	Down
Unigene11109_All		FtPinG0001132900.01.T01	bHLH	-1.58551	1.42e-06	C-vs-T	Down
Unigene11171_All		FtPinG0009668700.01.T01	Dof	1.68124	0.000472907	C-vs-T	Up
Unigene11588_All		FtPinG0001963200.01.T01	C2H2	-2.62627	3.37e-05	C-vs-T	Down
Unigene11609_All		FtPinG0006938400.01.T01	C2H2	4.94376	1.52e-14	C-vs-T	Up
Unigene12142_All		FtPinG0005311400.01.T01	C2H2	-1.02082	1.09e-07	C-vs-T	Down
Unigene13372_All		FtPinG0006979500.01.T01	MYB_related	4.81487	1.1e-05	C-vs-T	Up
Unigene16282_All		FtPinG0001876200.01.T01	WOX	-3.1754	6.14e-10	C-vs-T	Down
Unigene16632_All		FtPinG0001212400.01.T01	WRKY	4.5292	4.01e-07	C-vs-T	Up
Unigene18166_All		FtPinG0006999300.01.T01	C2H2	1.37117	6.17e-07	C-vs-T	Up
Unigene20063_All		FtPinG0001963200.01.T01	C2H2	-3.92874	1.22e-06	C-vs-T	Down
Unigene26121_All		FtPinG0001618500.01.T01	C2H2	-2.22319	2.71e-37	C-vs-T	Down
Unigene26330_All		FtPinG0006985400.01.T01	ERF	-5.24211	1.34e-42	C-vs-T	Down
Unigene33322_All		FtPinG0009522600.01.T01	WRKY	4.71297	6.3e-08	C-vs-T	Up
Unigene33908_All		FtPinG0000395700.01.T01	C2H2	5.49733	4.5e-10	C-vs-T	Up

## Sheet: TF_diff_Up-down 
Table S7. Identification of differentially expressed transcription factors (TFs) in buckwheat to response salt stress.
GeneID	Blast_cds	Blast_proteins	TFfamily	log2Fold	qvalue	Diff	Up/Down
CL26.Contig2_All	FtPinG0002173200.01.T01	FtPinG0002173200.01.T01	NAC	2.92623	5.3e-25	C-vs-T	Up
CL72.Contig1_All	FtPinG0002731100.01.T01	FtPinG0002731100.01.T01	NAC	1.15663	0.000113512	C-vs-T	Up
CL147.Contig1_All	FtPinG0004671500.01.T01	FtPinG0004671500.01.T01	WRKY	-1.87071	2.73e-05	C-vs-T	Down
CL174.Contig4_All	FtPinG0008538200.01.T01	FtPinG0008538200.01.T01	MYB	2.93284	0.00027323	C-vs-T	Up
CL417.Contig1_All	FtPinG0000278900.01.T01	FtPinG0000278900.01.T01	FAR1	2.58118	9.71e-06	C-vs-T	Up
CL480.Contig1_All	FtPinG0000638300.01.T01	FtPinG0000638300.01.T01	HD-ZIP	-1.38877	5.86e-18	C-vs-T	Down
CL480.Contig3_All	FtPinG0000638300.01.T01	FtPinG0000638300.01.T01	HD-ZIP	-1.63826	8.55e-05	C-vs-T	Down
CL547.Contig2_All	FtPinG0007458900.01.T01	FtPinG0007458900.01.T01	WRKY	1.553	0.000107999	C-vs-T	Up
CL715.Contig4_All	FtPinG0006811100.01.T01	FtPinG0006811100.01.T01	NF-YC	-1.20777	3.39e-05	C-vs-T	Down
CL754.Contig2_All	FtPinG0000019300.01.T01	FtPinG0000019300.01.T01	MYB_related	-2.10342	5.09e-10	C-vs-T	Down
CL754.Contig8_All	FtPinG0000020100.01.T01	FtPinG0000020100.01.T01	MYB_related	2.10387	2.01e-06	C-vs-T	Up
CL784.Contig2_All	FtPinG0000330300.01.T01	FtPinG0000330300.01.T01	Dof	-1.44964	4.74e-12	C-vs-T	Down
CL817.Contig2_All	FtPinG0009199000.01.T02	FtPinG0009199000.01.T02	ARR-B	-1.11851	3.74e-08	C-vs-T	Down
CL910.Contig2_All	FtPinG0003041600.01.T01	FtPinG0003041600.01.T01	MYB	2.14953	9e-05	C-vs-T	Up
CL910.Contig3_All	FtPinG0003041600.01.T01	FtPinG0003041600.01.T01	MYB	3.21925	2.96e-07	C-vs-T	Up
CL910.Contig4_All	FtPinG0003041600.01.T01	FtPinG0003041600.01.T01	MYB	2.36492	1.3e-07	C-vs-T	Up
CL1004.Contig2_All	FtPinG0004050500.01.T02	FtPinG0004050500.01.T02	ARR-B	-1.26608	2.4e-06	C-vs-T	Down
CL1253.Contig2_All	FtPinG0003521700.01.T01	FtPinG0003521700.01.T01	bHLH	-2.11809	0.000503523	C-vs-T	Down
CL1253.Contig3_All	FtPinG0003521700.01.T01	FtPinG0003521700.01.T01	bHLH	-2.32179	0.000518723	C-vs-T	Down
CL1341.Contig7_All	FtPinG0006575700.01.T01	FtPinG0006575700.01.T01	Nin-like	-1.84316	0.000461947	C-vs-T	Down
CL1376.Contig1_All	FtPinG0005364100.01.T01	FtPinG0005364100.01.T01	WRKY	1.97641	8.02e-05	C-vs-T	Up
CL1376.Contig2_All	FtPinG0005364100.01.T01	FtPinG0005364100.01.T01	WRKY	2.78314	8.06e-34	C-vs-T	Up
CL1504.Contig1_All	FtPinG0003375100.01.T01	FtPinG0003375100.01.T01	ERF	4.52167	5.96e-05	C-vs-T	Up
CL1583.Contig1_All	FtPinG0003025100.01.T01	FtPinG0003025100.01.T01	WRKY	1.22552	0.000358566	C-vs-T	Up
CL1703.Contig1_All	FtPinG0001736800.01.T01	FtPinG0001736800.01.T01	bHLH	-1.10899	5.27e-05	C-vs-T	Down
CL1703.Contig2_All	FtPinG0001736800.01.T01	FtPinG0001736800.01.T01	bHLH	-1.65012	5.14e-19	C-vs-T	Down
CL1972.Contig2_All	FtPinG0007899100.01.T01	FtPinG0007899100.01.T01	C3H	-1.88842	1.17e-06	C-vs-T	Down
CL2018.Contig1_All	FtPinG0003193100.01.T01	FtPinG0003193100.01.T01	WRKY	2.72351	9.06e-07	C-vs-T	Up
CL2061.Contig1_All	FtPinG0006621300.01.T01	FtPinG0006621300.01.T01	NAC	2.72646	7.27e-08	C-vs-T	Up
CL2071.Contig2_All	FtPinG0006375800.01.T01	FtPinG0006375800.01.T01	C3H	-1.42629	0.000174689	C-vs-T	Down
CL2088.Contig1_All	FtPinG0009174300.01.T01	FtPinG0009174300.01.T01	NAC	1.15393	0.000838029	C-vs-T	Up
CL2210.Contig5_All	FtPinG0000713600.01.T01	FtPinG0000713600.01.T01	BES1	-1.71368	1.86e-11	C-vs-T	Down
CL2424.Contig3_All	FtPinG0001463000.01.T01	FtPinG0006804300.01.T01	ARR-B	1.83009	1.23e-17	C-vs-T	Up
CL2561.Contig1_All	FtPinG0009308100.01.T01	FtPinG0009308100.01.T01	MYB	1.40909	2.2e-10	C-vs-T	Up
CL2705.Contig1_All	FtPinG0009186100.01.T01	FtPinG0009186100.01.T01	WRKY	1.21011	2.07e-12	C-vs-T	Up
CL2762.Contig1_All	FtPinG0000830300.01.T01	FtPinG0000830300.01.T01	bHLH	4.51747	3.77e-18	C-vs-T	Up
CL2774.Contig5_All	FtPinG0005613200.01.T01	FtPinG0005613200.01.T01	TALE	1.06641	0.000643606	C-vs-T	Up
CL3059.Contig1_All	FtPinG0001538800.01.T01	FtPinG0001538800.01.T01	C3H	-1.31639	2.89e-20	C-vs-T	Down
CL3074.Contig2_All	FtPinG0004028000.01.T01	FtPinG0004028000.01.T01	C3H	1.69837	3.32e-05	C-vs-T	Up
CL3128.Contig1_All	FtPinG0001861200.01.T01	FtPinG0001575500.01.T01	B3	1.03172	3.02e-10	C-vs-T	Up
CL3131.Contig2_All	FtPinG0004679200.01.T01	FtPinG0006622500.01.T01	MYB	-4.19353	0.000340832	C-vs-T	Down
CL3287.Contig1_All	FtPinG0008584400.01.T01	FtPinG0008584400.01.T01	GATA	-1.39266	1.76e-16	C-vs-T	Down
CL3325.Contig2_All	FtPinG0002624400.01.T01	FtPinG0002624400.01.T01	CPP	-1.0873	2.47e-05	C-vs-T	Down
CL3325.Contig3_All	FtPinG0007570900.01.T01	FtPinG0007570900.01.T01	CPP	-1.47777	3.97e-07	C-vs-T	Down
CL3367.Contig5_All	FtPinG0008845600.01.T01	FtPinG0008845600.01.T01	HD-ZIP	-1.26346	2.24e-14	C-vs-T	Down
CL3400.Contig6_All	FtPinG0004400100.01.T01	FtPinG0004400100.01.T01	bHLH	-2.15842	1.08e-07	C-vs-T	Down
CL3447.Contig5_All	FtPinG0001425400.01.T01	FtPinG0001425400.01.T01	C3H	-1.65031	0.000550269	C-vs-T	Down
CL3550.Contig3_All	FtPinG0004808700.01.T01	FtPinG0004808700.01.T01	bHLH	-1.49189	3.23e-17	C-vs-T	Down
CL3698.Contig3_All	FtPinG0000335900.01.T01	FtPinG0000335900.01.T01	MYB_related	-1.52189	0.00072047	C-vs-T	Down
CL3713.Contig2_All	FtPinG0004636500.01.T01	FtPinG0004636500.01.T01	ARF	-1.10637	1.82e-12	C-vs-T	Down
CL3713.Contig3_All	FtPinG0004636500.01.T01	FtPinG0004636500.01.T01	ARF	-1.58885	0.000137655	C-vs-T	Down
CL3713.Contig4_All	FtPinG0004636500.01.T01	FtPinG0004636500.01.T01	ARF	-1.40353	1.88e-12	C-vs-T	Down
CL3787.Contig1_All	FtPinG0005247000.01.T01	FtPinG0005247000.01.T01	B3	-1.09449	9.18e-13	C-vs-T	Down
CL3787.Contig3_All	FtPinG0005247000.01.T01	FtPinG0005247000.01.T01	RAV	-1.07979	1.55e-13	C-vs-T	Down
CL3833.Contig3_All	FtPinG0009278900.01.T01	FtPinG0009278900.01.T01	bZIP	-3.07883	1.08e-16	C-vs-T	Down
CL3833.Contig4_All	FtPinG0005336400.01.T01	FtPinG0005336400.01.T01	bZIP	-3.78057	1.92e-11	C-vs-T	Down
CL3835.Contig2_All	FtPinG0007401700.01.T01	FtPinG0007401700.01.T01	ERF	2.98021	7.54e-10	C-vs-T	Up
CL3914.Contig3_All	FtPinG0000484500.01.T01	FtPinG0000484500.01.T01	ARR-B	-1.41428	2.11e-09	C-vs-T	Down
CL4091.Contig1_All	FtPinG0008738000.01.T01	FtPinG0008738000.01.T01	CO-like	-1.28482	1.36e-07	C-vs-T	Down
CL4364.Contig3_All	FtPinG0006623100.01.T01	FtPinG0006623100.01.T01	G2-like	-1.42525	0.000250039	C-vs-T	Down
CL4364.Contig5_All	FtPinG0004678400.01.T01	FtPinG0004678400.01.T01	G2-like	-2.23046	5.49e-06	C-vs-T	Down
CL4442.Contig2_All	FtPinG0001121900.01.T01	FtPinG0001121900.01.T01	YABBY	-1.31004	0.000176727	C-vs-T	Down
CL4573.Contig7_All	FtPinG0007700500.01.T01	FtPinG0007700500.01.T01	GATA	1.55126	4.72e-05	C-vs-T	Up
CL4573.Contig10_All	FtPinG0007700500.01.T01	FtPinG0007700500.01.T01	GATA	1.72287	5.67e-05	C-vs-T	Up
CL4674.Contig2_All	FtPinG0009641900.01.T01	FtPinG0009641900.01.T01	ERF	-1.57554	5.7e-09	C-vs-T	Down
CL4744.Contig1_All	FtPinG0002001900.01.T01	FtPinG0002001900.01.T01	MYB	3.34033	3.12e-34	C-vs-T	Up
CL4744.Contig2_All	FtPinG0002001900.01.T01	FtPinG0002001900.01.T01	MYB	3.19707	5.78e-15	C-vs-T	Up
CL4744.Contig3_All	FtPinG0002001900.01.T01	FtPinG0002001900.01.T01	MYB_related	3.45132	1.81e-25	C-vs-T	Up
CL4783.Contig1_All	FtPinG0007302800.01.T01	FtPinG0007302800.01.T01	bHLH	1.64265	2.44e-12	C-vs-T	Up
CL4783.Contig4_All	FtPinG0007302800.01.T01	FtPinG0007302800.01.T01	bHLH	1.23904	2.46e-12	C-vs-T	Up
CL5016.Contig1_All	FtPinG0002604400.01.T01	FtPinG0002604400.01.T01	MYB	1.07871	0.000396527	C-vs-T	Up
CL5091.Contig1_All	FtPinG0009656900.01.T02	FtPinG0009656900.01.T02	NAC	2.67241	5.63e-05	C-vs-T	Up
CL5091.Contig2_All	FtPinG0009656900.01.T01	FtPinG0009656900.01.T01	NAC	2.60427	4.59e-10	C-vs-T	Up
CL5105.Contig2_All	FtPinG0000985200.01.T01	FtPinG0000985200.01.T01	NF-YA	-3.0326	1.72e-10	C-vs-T	Down
CL5114.Contig3_All	FtPinG0005624400.01.T01	FtPinG0005624400.01.T01	NAC	1.82655	4.62e-27	C-vs-T	Up
CL5459.Contig1_All	FtPinG0004749900.01.T01	FtPinG0004749900.01.T01	bHLH	-1.77612	0.000561304	C-vs-T	Down
CL5459.Contig3_All	FtPinG0004749900.01.T01	FtPinG0004749900.01.T01	bHLH	-2.56004	4.82e-10	C-vs-T	Down
CL5548.Contig2_All	FtPinG0001027800.01.T01	FtPinG0001027800.01.T01	bHLH	-1.86711	2.09e-09	C-vs-T	Down
CL5548.Contig3_All	FtPinG0001027800.01.T01	FtPinG0001027800.01.T01	bHLH	-1.64026	2.75e-05	C-vs-T	Down
CL5554.Contig1_All	FtPinG0004153000.01.T01	FtPinG0004153000.01.T01	MYB_related	1.03107	1.01e-09	C-vs-T	Up
CL5593.Contig1_All	FtPinG0000745700.01.T01	FtPinG0000745700.01.T01	bHLH	1.38407	3.19e-09	C-vs-T	Up
CL5593.Contig2_All	FtPinG0003525800.01.T01	FtPinG0003525800.01.T01	bHLH	-1.45797	3.13e-28	C-vs-T	Down
CL5604.Contig1_All	FtPinG0004767900.01.T01	FtPinG0004767900.01.T01	NF-YB	1.69679	0.000416477	C-vs-T	Up
CL5604.Contig2_All	FtPinG0004767900.01.T01	FtPinG0004767900.01.T01	NF-YB	1.07699	2.26e-09	C-vs-T	Up
CL5627.Contig3_All	FtPinG0006658600.01.T01	FtPinG0006658600.01.T01	MYB	3.77566	3.62e-05	C-vs-T	Up
CL5709.Contig3_All	FtPinG0001402800.01.T01	FtPinG0001402800.01.T01	bZIP	-1.21352	1.33e-05	C-vs-T	Down
CL5711.Contig1_All	FtPinG0004656100.01.T01	FtPinG0006111500.01.T01	C2H2	1.2326	2.21e-07	C-vs-T	Up
CL5715.Contig1_All	FtPinG0000332400.01.T01	FtPinG0000332400.01.T01	HD-ZIP	1.86263	4.23e-49	C-vs-T	Up
CL5863.Contig1_All	FtPinG0005512000.01.T01	FtPinG0002339300.01.T01	NAC	2.63419	2.69e-15	C-vs-T	Up
CL5863.Contig2_All	FtPinG0005512000.01.T01	FtPinG0002339300.01.T01	NAC	2.72685	9.56e-07	C-vs-T	Up
CL5886.Contig1_All	FtPinG0008592100.01.T01	FtPinG0008592100.01.T01	bZIP	1.6807	5.56e-06	C-vs-T	Up
CL5976.Contig1_All	FtPinG0003119900.01.T01	FtPinG0003119900.01.T01	bHLH	-1.51598	3.32e-07	C-vs-T	Down
CL6113.Contig3_All	FtPinG0002894600.01.T01	FtPinG0002894600.01.T01	MYB_related	1.26833	1.9e-14	C-vs-T	Up
CL6113.Contig4_All	FtPinG0002633300.01.T01	FtPinG0002633300.01.T01	MYB_related	2.64745	0.000360384	C-vs-T	Up
CL6176.Contig2_All	FtPinG0008082900.01.T01	FtPinG0008082900.01.T01	CO-like	-1.35	0.000810145	C-vs-T	Down
CL6208.Contig1_All	FtPinG0003168800.01.T01	FtPinG0003168800.01.T01	C3H	1.06923	3.28e-06	C-vs-T	Up
CL6448.Contig4_All	FtPinG0002465900.01.T01	FtPinG0002465900.01.T01	E2F/DP	1.9305	1.46e-27	C-vs-T	Up
CL6502.Contig2_All	FtPinG0005773600.01.T01	FtPinG0005773600.01.T01	bZIP	-1.59957	0.000210029	C-vs-T	Down
CL6617.Contig2_All	FtPinG0001878200.01.T01	FtPinG0001878200.01.T01	WRKY	-1.60162	1.23e-08	C-vs-T	Down
CL6818.Contig1_All	FtPinG0003752900.01.T01	FtPinG0003752900.01.T01	MYB	-1.07237	0.000168813	C-vs-T	Down
CL6836.Contig1_All	FtPinG0005156600.01.T01	FtPinG0005156600.01.T01	NAC	1.71281	0.000317861	C-vs-T	Up
CL6836.Contig2_All	FtPinG0005156600.01.T01	FtPinG0005156600.01.T01	NAC	1.88783	7.47e-07	C-vs-T	Up
CL6836.Contig3_All	FtPinG0002339300.01.T01	FtPinG0002339300.01.T01	NAC	4.19087	0.000350657	C-vs-T	Up
CL6929.Contig1_All	FtPinG0009519800.01.T01	FtPinG0009519800.01.T01	NAC	1.78687	1.15e-05	C-vs-T	Up
CL6929.Contig2_All	FtPinG0009519800.01.T01	FtPinG0009519800.01.T01	NAC	1.9128	6.49e-07	C-vs-T	Up
CL6929.Contig3_All	FtPinG0009519600.01.T01	FtPinG0009519800.01.T01	NAC	3.26311	1.38e-15	C-vs-T	Up
CL7005.Contig2_All	FtPinG0003227500.01.T01	FtPinG0003227500.01.T01	ARF	-1.20685	1.16e-12	C-vs-T	Down
CL7066.Contig1_All	FtPinG0009408600.01.T01	FtPinG0009408600.01.T01	CO-like	-1.01345	5.76e-07	C-vs-T	Down
CL7071.Contig1_All	FtPinG0000707100.01.T01	FtPinG0000707100.01.T01	NAC	1.44268	1.77e-15	C-vs-T	Up
CL7173.Contig1_All	FtPinG0009153900.01.T01	FtPinG0009153900.01.T01	MYB	-5.82247	3.06e-11	C-vs-T	Down
CL7230.Contig1_All	FtPinG0005108900.01.T01	FtPinG0005108900.01.T01	MYB	-1.80646	5.24e-13	C-vs-T	Down
CL7230.Contig3_All	FtPinG0004239300.01.T01	FtPinG0004239300.01.T01	MYB	-1.53767	3.55e-12	C-vs-T	Down
CL7325.Contig1_All	FtPinG0000926400.01.T01	FtPinG0000926400.01.T01	ERF	2.16635	1.13e-11	C-vs-T	Up
CL7357.Contig2_All	FtPinG0002462800.01.T01	FtPinG0002462800.01.T01	NF-YA	1.18633	0.000170867	C-vs-T	Up
CL7373.Contig5_All	FtPinG0008274300.01.T01	FtPinG0008274300.01.T01	ERF	1.34722	0.000442359	C-vs-T	Up
CL7375.Contig1_All	FtPinG0005937800.01.T01	FtPinG0005937800.01.T01	Dof	-1.74602	3.89e-08	C-vs-T	Down
CL7375.Contig2_All	FtPinG0005937800.01.T01	FtPinG0005937800.01.T01	Dof	-2.14789	2.14e-08	C-vs-T	Down
CL7447.Contig2_All	FtPinG0006190400.01.T01	FtPinG0006190400.01.T01	NAC	-1.64124	8.1e-09	C-vs-T	Down
CL7463.Contig2_All	FtPinG0004061900.01.T01	FtPinG0004061900.01.T01	bZIP	-1.19205	0.00012763	C-vs-T	Down
CL7479.Contig3_All	FtPinG0007077600.01.T01	FtPinG0007077600.01.T01	HSF	1.38135	6.14e-05	C-vs-T	Up
CL7556.Contig2_All	FtPinG0004947300.01.T01	FtPinG0004947300.01.T01	MYB	2.07645	0.000616525	C-vs-T	Up
CL7709.Contig1_All	FtPinG0006368900.01.T01	FtPinG0006368900.01.T01	M-type	2.87704	2.01e-05	C-vs-T	Up
CL7779.Contig2_All	FtPinG0001439000.01.T02	FtPinG0001439000.01.T02	AP2	-1.58448	1.02e-12	C-vs-T	Down
CL7902.Contig1_All	FtPinG0004678900.01.T01	FtPinG0004678900.01.T01	Dof	-1.02143	0.00031487	C-vs-T	Down
CL7918.Contig1_All	FtPinG0000634000.01.T01	FtPinG0000634000.01.T01	ERF	1.68995	1.11e-22	C-vs-T	Up
CL7935.Contig4_All	FtPinG0005747400.01.T01	FtPinG0005747400.01.T01	GeBP	1.48539	2.89e-25	C-vs-T	Up
CL8158.Contig2_All	FtPinG0000507400.01.T01	FtPinG0000507400.01.T01	YABBY	-1.63313	0.000174449	C-vs-T	Down
CL8276.Contig4_All	FtPinG0000868700.01.T01	FtPinG0000868700.01.T01	NF-YA	-1.4881	0.000844549	C-vs-T	Down
CL8343.Contig8_All	FtPinG0002499600.01.T01	FtPinG0002499600.01.T01	ARF	-2.33304	6.92e-40	C-vs-T	Down
CL8542.Contig1_All	FtPinG0006227200.01.T01	FtPinG0006227200.01.T01	RAV	1.0694	1e-08	C-vs-T	Up
CL8616.Contig1_All	FtPinG0003304400.01.T01	FtPinG0003304400.01.T01	bZIP	-4.20051	8.24e-12	C-vs-T	Down
CL8716.Contig1_All	FtPinG0004133900.01.T01	FtPinG0004133900.01.T01	GRAS	3.66959	1.88e-13	C-vs-T	Up
CL8852.Contig3_All	FtPinG0003009500.01.T01	FtPinG0003009500.01.T01	NAC	1.63429	0.000628156	C-vs-T	Up
CL9013.Contig2_All	FtPinG0004829100.01.T01	FtPinG0004829100.01.T01	WRKY	-1.13328	0.00017133	C-vs-T	Down
CL9046.Contig1_All	FtPinG0000183800.01.T01	FtPinG0000183800.01.T01	HD-ZIP	-1.06517	8.19e-07	C-vs-T	Down
CL9144.Contig2_All	FtPinG0006815300.01.T01	FtPinG0006815300.01.T01	C2H2	-1.66836	2.61e-06	C-vs-T	Down
CL9145.Contig2_All	FtPinG0003663600.01.T01	FtPinG0003663600.01.T01	Trihelix	-1.57981	8.01e-10	C-vs-T	Down
CL9183.Contig1_All	FtPinG0001891600.01.T01	FtPinG0001891600.01.T01	bHLH	-1.21247	6.03e-10	C-vs-T	Down
CL9183.Contig2_All	FtPinG0001891600.01.T01	FtPinG0001891600.01.T01	bHLH	-2.15081	2.46e-15	C-vs-T	Down
CL9183.Contig3_All	FtPinG0001891600.01.T01	FtPinG0001891600.01.T01	bHLH	-2.14119	1.48e-08	C-vs-T	Down
CL9476.Contig1_All	FtPinG0006805000.01.T01	FtPinG0006805000.01.T01	GATA	-1.3957	1.52e-12	C-vs-T	Down
CL9669.Contig1_All	FtPinG0001577500.01.T01	FtPinG0001577500.01.T01	WRKY	1.40099	2.77e-20	C-vs-T	Up
CL9687.Contig1_All	FtPinG0002968800.01.T01	FtPinG0002968800.01.T01	bHLH	-3.02451	0.000158183	C-vs-T	Down
CL9719.Contig1_All	FtPinG0006201300.01.T01	FtPinG0006201300.01.T01	WRKY	3.13888	2.68e-32	C-vs-T	Up
CL9795.Contig2_All	FtPinG0008693900.01.T01	FtPinG0008693900.01.T01	MYB_related	-2.06171	7.53e-28	C-vs-T	Down
CL9795.Contig3_All	FtPinG0008693900.01.T01	FtPinG0008693900.01.T01	MYB_related	-2.46992	6.7e-06	C-vs-T	Down
CL9806.Contig2_All	FtPinG0003181200.01.T01	FtPinG0003181200.01.T01	HD-ZIP	-2.6819	0.000561526	C-vs-T	Down
CL9979.Contig1_All	FtPinG0004162000.01.T01	FtPinG0004162000.01.T01	HB-other	-1.54824	2.31e-07	C-vs-T	Down
CL9979.Contig2_All	FtPinG0008396100.01.T01	FtPinG0008396100.01.T01	HB-other	-1.79561	0.00016197	C-vs-T	Down
CL10036.Contig1_All	FtPinG0005764900.01.T01	FtPinG0005764900.01.T01	GATA	-1.30762	7.22e-10	C-vs-T	Down
CL10196.Contig1_All	FtPinG0006087500.01.T01	FtPinG0006087500.01.T01	NAC	2.19683	3.28e-19	C-vs-T	Up
CL10196.Contig2_All	FtPinG0006087500.01.T01	FtPinG0006087500.01.T01	NAC	1.44765	3.96e-07	C-vs-T	Up
CL10236.Contig1_All	FtPinG0006072900.01.T01	FtPinG0006072900.01.T01	HD-ZIP	-1.0496	7.09e-05	C-vs-T	Down
CL10264.Contig1_All	FtPinG0004425600.01.T01	FtPinG0004425600.01.T01	LSD	-1.66312	2.06e-11	C-vs-T	Down
Unigene85_All	FtPinG0003331700.01.T01	FtPinG0003331700.01.T01	ARF	-2.33263	7.12e-32	C-vs-T	Down
Unigene334_All	FtPinG0001902400.01.T01	FtPinG0001902400.01.T01	HD-ZIP	-3.29058	1.11e-33	C-vs-T	Down
Unigene500_All	FtPinG0006617300.01.T01	FtPinG0006617300.01.T01	WRKY	1.28492	3.19e-07	C-vs-T	Up
Unigene652_All	FtPinG0000772000.01.T01	FtPinG0000772000.01.T01	bZIP	-1.75996	6.46e-06	C-vs-T	Down
Unigene672_All	FtPinG0001645100.01.T01	FtPinG0001645100.01.T01	ERF	1.76261	7.72e-25	C-vs-T	Up
Unigene676_All	FtPinG0004048100.01.T01	FtPinG0004048100.01.T01	TCP	-1.1955	0.000712451	C-vs-T	Down
Unigene690_All	FtPinG0009766800.01.T01	FtPinG0009766800.01.T01	HSF	-2.22475	2.47e-12	C-vs-T	Down
Unigene766_All	FtPinG0007270300.01.T01	FtPinG0002859300.01.T01	LBD	1.02103	0.000928081	C-vs-T	Up
Unigene896_All	FtPinG0005339700.01.T01	FtPinG0005339700.01.T01	ERF	1.60526	3.05e-11	C-vs-T	Up
Unigene920_All	FtPinG0002691400.01.T01	FtPinG0002691400.01.T01	ERF	3.29768	3.87e-07	C-vs-T	Up
Unigene936_All	FtPinG0004060200.01.T01	FtPinG0004060200.01.T01	ERF	-3.50521	1.29e-11	C-vs-T	Down
Unigene1270_All	FtPinG0001439000.01.T01	FtPinG0001439000.01.T01	AP2	-1.28165	1.73e-05	C-vs-T	Down
Unigene1315_All	FtPinG0005123400.01.T01	FtPinG0005123400.01.T01	ERF	1.93514	1.79e-07	C-vs-T	Up
Unigene1318_All	FtPinG0001053600.01.T01	FtPinG0001053600.01.T01	bHLH	-2.45554	1.67e-14	C-vs-T	Down
Unigene1619_All	FtPinG0003615200.01.T01	FtPinG0003615200.01.T01	HSF	1.25597	4.4e-09	C-vs-T	Up
Unigene1770_All	FtPinG0004005200.01.T01	FtPinG0004005200.01.T01	NF-YB	-1.20765	5.34e-11	C-vs-T	Down
Unigene1771_All	FtPinG0001707500.01.T01	FtPinG0001707500.01.T01	MYB	-1.87905	4.01e-11	C-vs-T	Down
Unigene1790_All	FtPinG0003380800.01.T01	FtPinG0003380800.01.T01	bHLH	-1.48593	2.44e-08	C-vs-T	Down
Unigene1796_All	FtPinG0002334500.01.T01	FtPinG0002334500.01.T01	WRKY	4.22729	1.02e-05	C-vs-T	Up
Unigene2107_All	FtPinG0003665500.01.T01	FtPinG0003665500.01.T01	GRF	-2.56148	3.3e-08	C-vs-T	Down
Unigene2293_All	FtPinG0006475600.01.T01	FtPinG0006475600.01.T01	bHLH	-2.86301	0.000130414	C-vs-T	Down
Unigene2854_All	FtPinG0001452500.01.T01	FtPinG0001452500.01.T01	ERF	5.02721	1.35e-05	C-vs-T	Up
Unigene3857_All	FtPinG0008726200.01.T01	FtPinG0008726200.01.T01	WRKY	4.90226	6.15e-11	C-vs-T	Up
Unigene3859_All	FtPinG0001770900.01.T01	FtPinG0001770900.01.T01	WRKY	3.66443	3.78e-20	C-vs-T	Up
Unigene3967_All	FtPinG0009700500.01.T01	FtPinG0009700500.01.T01	MYB_related	1.80531	3.49e-05	C-vs-T	Up
Unigene3968_All	FtPinG0009700500.01.T01	FtPinG0009700500.01.T01	MYB_related	2.15817	3.45e-06	C-vs-T	Up
Unigene3985_All	FtPinG0001546500.01.T01	FtPinG0001546500.01.T01	MYB_related	1.44314	8.69e-12	C-vs-T	Up
Unigene4003_All	FtPinG0008320600.01.T01	FtPinG0008320600.01.T01	HSF	1.01242	6.13e-07	C-vs-T	Up
Unigene4052_All	FtPinG0003951500.01.T01	FtPinG0003951500.01.T01	AP2	3.29763	1.27e-05	C-vs-T	Up
Unigene4241_All	FtPinG0006941200.01.T01	FtPinG0006941200.01.T01	bHLH	4.13767	4.55e-07	C-vs-T	Up
Unigene4255_All	FtPinG0003183000.01.T01	FtPinG0003183000.01.T01	AP2	-2.37435	7.53e-10	C-vs-T	Down
Unigene4269_All	FtPinG0006111500.01.T01	FtPinG0006111500.01.T01	C2H2	-1.71056	1.17e-05	C-vs-T	Down
Unigene4276_All	FtPinG0001748800.01.T01	FtPinG0001748800.01.T01	HD-ZIP	2.22726	1.75e-57	C-vs-T	Up
Unigene4356_All	FtPinG0007959700.01.T01	FtPinG0007959700.01.T01	GATA	1.35879	4.3e-15	C-vs-T	Up
Unigene4358_All	FtPinG0006905700.01.T01	FtPinG0006905700.01.T01	ERF	-4.00265	6.64e-10	C-vs-T	Down
Unigene4422_All	FtPinG0004756500.01.T01	FtPinG0004756500.01.T01	LBD	-1.85024	0.000153682	C-vs-T	Down
Unigene4432_All	FtPinG0009081200.01.T01	FtPinG0009081200.01.T01	AP2	2.43904	1.98e-07	C-vs-T	Up
Unigene4454_All	FtPinG0007664900.01.T01	FtPinG0007664900.01.T01	bHLH	-2.68987	4.62e-30	C-vs-T	Down
Unigene4477_All	FtPinG0000171800.01.T01	FtPinG0000171800.01.T01	WRKY	2.36766	2.77e-15	C-vs-T	Up
Unigene4667_All	FtPinG0007231100.01.T01	FtPinG0007231100.01.T01	ARF	-1.06097	3.16e-14	C-vs-T	Down
Unigene4681_All	FtPinG0005106100.01.T01	FtPinG0005106100.01.T01	HD-ZIP	-2.8776	5.8e-34	C-vs-T	Down
Unigene4707_All	FtPinG0001618500.01.T01	FtPinG0001618500.01.T01	C2H2	-2.35728	3.73e-31	C-vs-T	Down
Unigene5408_All	FtPinG0005895400.01.T01	FtPinG0005895400.01.T01	HSF	3.92085	2.3e-09	C-vs-T	Up
Unigene5474_All	FtPinG0007275100.01.T01	FtPinG0007275100.01.T01	GATA	-1.78399	3.94e-16	C-vs-T	Down
Unigene5820_All	FtPinG0001216900.01.T01	FtPinG0001216900.01.T01	ERF	4.57832	4.11e-08	C-vs-T	Up
Unigene5828_All	FtPinG0001614800.01.T01	FtPinG0001614800.01.T01	S1Fa-like	-3.33979	1.12e-07	C-vs-T	Down
Unigene5837_All	FtPinG0004083400.01.T01	FtPinG0004083400.01.T01	TALE	-2.57902	1.05e-10	C-vs-T	Down
Unigene5852_All	FtPinG0009407700.01.T01	FtPinG0009407700.01.T01	bZIP	-2.26057	5.3e-06	C-vs-T	Down
Unigene6011_All	FtPinG0000286400.01.T01	FtPinG0000286400.01.T01	SBP	-4.47566	3.88e-06	C-vs-T	Down
Unigene7340_All	FtPinG0005947300.01.T01	FtPinG0005947300.01.T01	AP2	4.30038	1.67e-10	C-vs-T	Up
Unigene7341_All	FtPinG0005947300.01.T01	FtPinG0005947300.01.T01	AP2	3.015	0.000552664	C-vs-T	Up
Unigene7591_All	FtPinG0001427400.01.T01	FtPinG0001427400.01.T01	ERF	-1.41503	5.19e-10	C-vs-T	Down
Unigene7654_All	FtPinG0007485600.01.T01	FtPinG0000683200.01.T01	ERF	-3.14086	8.87e-48	C-vs-T	Down
Unigene7692_All	FtPinG0000733900.01.T01	FtPinG0000733900.01.T01	MYB_related	-1.80833	1.6e-17	C-vs-T	Down
Unigene7802_All	FtPinG0001494600.01.T01	FtPinG0001494600.01.T01	TCP	-1.31741	2.28e-05	C-vs-T	Down
Unigene7819_All	FtPinG0007723200.01.T01	FtPinG0007723200.01.T01	ERF	1.75013	8.24e-06	C-vs-T	Up
Unigene7836_All	FtPinG0000155100.01.T01	FtPinG0000155100.01.T01	Trihelix	1.00133	1.78e-06	C-vs-T	Up
Unigene7867_All	FtPinG0006879700.01.T01	FtPinG0006879700.01.T01	GRF	-1.93001	1.55e-05	C-vs-T	Down
Unigene7869_All	FtPinG0007618600.01.T01	FtPinG0007618600.01.T01	ERF	2.50363	1.15e-09	C-vs-T	Up
Unigene7894_All	FtPinG0003351900.01.T01	FtPinG0003351900.01.T01	HSF	1.64914	3.19e-05	C-vs-T	Up
Unigene7950_All	FtPinG0003266100.01.T01	FtPinG0003266100.01.T01	MYB	3.41215	1.11e-44	C-vs-T	Up
Unigene8004_All	FtPinG0002960300.01.T01	FtPinG0004652500.01.T01	NF-YA	-1.53669	8.92e-10	C-vs-T	Down
Unigene8036_All	FtPinG0004540000.01.T01	FtPinG0004540000.01.T01	Trihelix	-2.15502	0.000503496	C-vs-T	Down
Unigene8102_All	FtPinG0009080900.01.T01	FtPinG0009080900.01.T01	ERF	-1.51503	1.41e-05	C-vs-T	Down
Unigene8492_All	FtPinG0003500000.01.T01	FtPinG0000683200.01.T01	ERF	-2.05153	1.97e-06	C-vs-T	Down
Unigene8582_All	FtPinG0008596400.01.T01	FtPinG0008596400.01.T01	B3	2.19185	0.000820738	C-vs-T	Up
Unigene8697_All	FtPinG0009667700.01.T01	FtPinG0009667700.01.T01	bZIP	1.05905	7.63e-12	C-vs-T	Up
Unigene8813_All	FtPinG0000186600.01.T01	FtPinG0006627500.01.T01	TCP	-3.79155	2.78e-99	C-vs-T	Down
Unigene8820_All	FtPinG0009187600.01.T01	FtPinG0009187600.01.T01	GeBP	1.14308	6.06e-14	C-vs-T	Up
Unigene8823_All	FtPinG0004721800.01.T01	FtPinG0004721800.01.T01	bZIP	1.10394	9.54e-06	C-vs-T	Up
Unigene8884_All	FtPinG0005264300.01.T01	FtPinG0005264300.01.T01	LBD	1.07619	5.94e-06	C-vs-T	Up
Unigene8957_All	FtPinG0003555000.01.T01	FtPinG0003555000.01.T01	AP2	1.27737	0.00018824	C-vs-T	Up
Unigene9022_All	FtPinG0003375900.01.T01	FtPinG0003375900.01.T01	LBD	2.06134	0.000399164	C-vs-T	Up
Unigene9317_All	FtPinG0004132200.01.T01	FtPinG0004132200.01.T01	WRKY	3.59817	2.36e-20	C-vs-T	Up
Unigene9392_All	FtPinG0001899300.01.T01	FtPinG0001899300.01.T01	WRKY	2.58891	0.000462462	C-vs-T	Up
Unigene9829_All	FtPinG0006838500.01.T01	FtPinG0006838500.01.T01	bZIP	5.25198	1.47e-23	C-vs-T	Up
Unigene9907_All	FtPinG0003310800.01.T01	FtPinG0003310800.01.T01	SBP	-3.95075	0.000142567	C-vs-T	Down
Unigene10017_All	FtPinG0006229300.01.T01	FtPinG0006229300.01.T01	WOX	4.25858	4.39e-05	C-vs-T	Up
Unigene10730_All	FtPinG0004254600.01.T01	FtPinG0004254600.01.T01	TALE	2.05076	6.36e-21	C-vs-T	Up
Unigene10761_All	FtPinG0004040700.01.T02	FtPinG0003331700.01.T01	ARF	-1.72133	8.12e-09	C-vs-T	Down
Unigene11057_All	FtPinG0006024400.01.T01	FtPinG0006024400.01.T01	CO-like	1.46044	1.11e-08	C-vs-T	Up
Unigene11126_All	FtPinG0008045400.01.T01	FtPinG0008045400.01.T01	GRAS	-2.28507	1.65e-13	C-vs-T	Down
Unigene11154_All	FtPinG0002901800.01.T01	FtPinG0002901800.01.T01	TALE	-1.79559	2.9e-18	C-vs-T	Down
Unigene11224_All	FtPinG0004897100.01.T01	FtPinG0004897100.01.T01	GRAS	-2.17226	1.91e-39	C-vs-T	Down
Unigene11238_All	FtPinG0004703300.01.T01	FtPinG0004703300.01.T01	TALE	-2.11705	1.03e-08	C-vs-T	Down
Unigene11338_All	FtPinG0000497200.01.T01	FtPinG0000497200.01.T01	WRKY	2.45234	1.09e-07	C-vs-T	Up
Unigene11344_All	FtPinG0004671500.01.T01	FtPinG0004671500.01.T01	WRKY	-1.34904	0.000854635	C-vs-T	Down
Unigene11438_All	FtPinG0000683200.01.T01	FtPinG0000683200.01.T01	ERF	-2.46048	7.43e-18	C-vs-T	Down
Unigene11468_All	FtPinG0009372500.01.T01	FtPinG0009372500.01.T01	ERF	3.2314	1.96e-41	C-vs-T	Up
Unigene11488_All	FtPinG0006938400.01.T01	FtPinG0006938400.01.T01	C2H2	2.44211	0.000245091	C-vs-T	Up
Unigene11503_All	FtPinG0002267300.01.T01	FtPinG0002267300.01.T01	bHLH	1.05824	0.000115804	C-vs-T	Up
Unigene11558_All	FtPinG0001515300.01.T01	FtPinG0001515300.01.T01	bZIP	-1.47083	4.88e-16	C-vs-T	Down
Unigene11614_All	FtPinG0001715300.01.T01	FtPinG0001715300.01.T01	bHLH	-1.92249	4.11e-12	C-vs-T	Down
Unigene11781_All	FtPinG0003586900.01.T01	FtPinG0003586900.01.T01	LSD	1.23285	2.68e-06	C-vs-T	Up
Unigene12393_All	FtPinG0004790900.01.T01	FtPinG0004790900.01.T01	ERF	-1.38037	2.59e-08	C-vs-T	Down
Unigene12606_All	FtPinG0002738900.01.T01	FtPinG0002738900.01.T01	DBB	-3.71388	1.36e-24	C-vs-T	Down
Unigene13253_All	FtPinG0005329400.01.T01	FtPinG0005329400.01.T01	LBD	6.16728	1.06e-34	C-vs-T	Up
Unigene13267_All	FtPinG0008549900.01.T01	FtPinG0008549900.01.T01	MYB_related	-5.48494	6.5e-08	C-vs-T	Down
Unigene14346_All	FtPinG0000683600.01.T02	FtPinG0000683600.01.T02	ARF	-1.36707	2.39e-07	C-vs-T	Down
Unigene14449_All	FtPinG0002336500.01.T01	FtPinG0002336500.01.T01	TCP	-1.84882	3.38e-33	C-vs-T	Down
Unigene14499_All	FtPinG0000497200.01.T01	FtPinG0000497200.01.T01	WRKY	4.03679	3.67e-56	C-vs-T	Up
Unigene14610_All	FtPinG0006924900.01.T01	FtPinG0006924900.01.T01	bHLH	1.4069	7.98e-14	C-vs-T	Up
Unigene14772_All	FtPinG0004566600.01.T01	FtPinG0004566600.01.T01	MYB	2.24166	3.34e-07	C-vs-T	Up
Unigene14951_All	FtPinG0002384800.01.T02	FtPinG0002384800.01.T02	GRF	-2.69119	4.56e-09	C-vs-T	Down
Unigene14993_All	FtPinG0001902600.01.T01	FtPinG0001902600.01.T01	bHLH	-2.74353	3.43e-21	C-vs-T	Down
Unigene15014_All	FtPinG0009429900.01.T01	FtPinG0009429900.01.T01	GRAS	-1.03451	9.1e-10	C-vs-T	Down
Unigene15425_All	FtPinG0008810800.01.T01	FtPinG0008810800.01.T01	CO-like	1.73646	2.95e-06	C-vs-T	Up
Unigene15690_All	FtPinG0002967800.01.T01	FtPinG0002967800.01.T01	MYB	-2.53044	9.78e-14	C-vs-T	Down
Unigene15713_All	FtPinG0006624100.01.T01	FtPinG0006624100.01.T01	ZF-HD	-1.82244	1.51e-27	C-vs-T	Down
Unigene15736_All	FtPinG0000754600.01.T01	FtPinG0000754600.01.T01	bHLH	-1.20948	7.85e-06	C-vs-T	Down
Unigene15755_All	FtPinG0009163100.01.T01	FtPinG0009163100.01.T01	YABBY	1.17824	4.25e-14	C-vs-T	Up
Unigene15853_All	FtPinG0002726500.01.T01	FtPinG0002726500.01.T01	B3	2.32978	9.74e-05	C-vs-T	Up
Unigene15888_All	FtPinG0000882200.01.T01	FtPinG0000882200.01.T01	NAC	3.76885	1.02e-05	C-vs-T	Up
Unigene16083_All	FtPinG0000742400.01.T01	FtPinG0000742400.01.T01	ERF	-3.29362	0.000268719	C-vs-T	Down
Unigene16169_All	FtPinG0004476400.01.T01	FtPinG0003559000.01.T01	bHLH	-3.6457	1.34e-12	C-vs-T	Down
Unigene16324_All	FtPinG0001379200.01.T01	FtPinG0001379200.01.T01	bZIP	2.67809	1.94e-06	C-vs-T	Up
Unigene16503_All	FtPinG0001335900.01.T01	FtPinG0001335900.01.T01	MYB	2.50715	0.000301345	C-vs-T	Up
Unigene16619_All	FtPinG0005395300.01.T01	FtPinG0005395300.01.T01	bHLH	-3.37614	0.000677729	C-vs-T	Down
Unigene16662_All	FtPinG0000022600.01.T01	FtPinG0000022600.01.T01	MYB_related	-4.5942	3.81e-05	C-vs-T	Down
Unigene16680_All	FtPinG0005501900.01.T01	FtPinG0005501900.01.T01	ERF	6.74534	2.43e-17	C-vs-T	Up
Unigene16780_All	FtPinG0006903300.01.T01	FtPinG0006903300.01.T01	MIKC	-1.76863	0.000512345	C-vs-T	Down
Unigene17491_All	FtPinG0002083500.01.T01	FtPinG0002083500.01.T01	ERF	2.7796	2.41e-31	C-vs-T	Up
Unigene17694_All	FtPinG0008751300.01.T01	FtPinG0008751300.01.T01	GRF	1.95088	1.8e-05	C-vs-T	Up
Unigene17709_All	FtPinG0005603700.01.T01	FtPinG0005603700.01.T01	G2-like	3.40457	1.21e-41	C-vs-T	Up
Unigene17919_All	FtPinG0006627500.01.T01	FtPinG0006627500.01.T01	TCP	-1.26505	8.09e-05	C-vs-T	Down
Unigene17977_All	FtPinG0000044800.01.T01	FtPinG0000044800.01.T01	Dof	-1.20151	1.17e-14	C-vs-T	Down
Unigene18030_All	FtPinG0008533900.01.T01	FtPinG0008533900.01.T01	MYB	-4.02549	7.82e-17	C-vs-T	Down
Unigene18074_All	FtPinG0005793400.01.T01	FtPinG0005793400.01.T01	MYB	2.97797	0.00011204	C-vs-T	Up
Unigene18075_All	FtPinG0005793400.01.T01	FtPinG0005793400.01.T01	MYB	3.35536	0.000172046	C-vs-T	Up
Unigene18078_All	FtPinG0005009600.01.T01	FtPinG0005009600.01.T01	MYB	1.29154	2.01e-05	C-vs-T	Up
Unigene18124_All	FtPinG0004134100.01.T01	FtPinG0004134100.01.T01	GRAS	3.99074	2e-44	C-vs-T	Up
Unigene18195_All	FtPinG0008174900.01.T01	FtPinG0008174900.01.T01	EIL	1.69402	5.47e-36	C-vs-T	Up
Unigene18225_All	FtPinG0006138300.01.T01	FtPinG0006138300.01.T01	CO-like	-3.48379	8.43e-20	C-vs-T	Down
Unigene18381_All	FtPinG0006065100.01.T01	FtPinG0006065100.01.T01	Whirly	-1.22659	2.85e-08	C-vs-T	Down
Unigene18461_All	FtPinG0004608100.01.T01	FtPinG0004608100.01.T01	MYB	-3.59914	2.3e-16	C-vs-T	Down
Unigene18700_All	FtPinG0005108900.01.T01	FtPinG0006349900.01.T01	MYB	-1.78829	0.0006828	C-vs-T	Down
Unigene18800_All	FtPinG0007615000.01.T01	FtPinG0007615000.01.T01	NF-YB	-1.04245	2.01e-05	C-vs-T	Down
Unigene18995_All	FtPinG0002524500.01.T01	FtPinG0002524500.01.T01	WRKY	1.13857	7.11e-08	C-vs-T	Up
Unigene19108_All	FtPinG0007642100.01.T01	FtPinG0007642100.01.T01	MYB	-1.10982	1.6e-09	C-vs-T	Down
Unigene19246_All	FtPinG0005646300.01.T01	FtPinG0005646300.01.T01	C3H	-1.18528	3.69e-08	C-vs-T	Down
Unigene19253_All	FtPinG0001787700.01.T01	FtPinG0001787700.01.T01	ERF	2.09282	2.16e-28	C-vs-T	Up
Unigene19594_All	FtPinG0001859600.01.T01	FtPinG0001859600.01.T01	LBD	3.22729	1.7e-15	C-vs-T	Up
Unigene19655_All	FtPinG0004145300.01.T01	FtPinG0004145300.01.T01	MYB	-4.58047	1.91e-10	C-vs-T	Down
Unigene19689_All	FtPinG0005885800.01.T01	FtPinG0005885800.01.T01	NAC	-2.72874	0.000181366	C-vs-T	Down
Unigene19924_All	FtPinG0001197700.01.T01	FtPinG0001197700.01.T01	MYB	5.08395	2.12e-08	C-vs-T	Up
Unigene20109_All	FtPinG0002467600.01.T01	FtPinG0002467600.01.T01	NAC	3.37698	0.000116711	C-vs-T	Up
Unigene20111_All	FtPinG0003653000.01.T01	FtPinG0003653000.01.T01	HD-ZIP	-3.3653	1.11e-05	C-vs-T	Down
Unigene20121_All	FtPinG0000426800.01.T01	FtPinG0000426800.01.T01	bZIP	-2.58426	1.14e-05	C-vs-T	Down
Unigene20135_All	FtPinG0009222200.01.T01	FtPinG0009222200.01.T01	C2H2	3.97207	4.6e-12	C-vs-T	Up
Unigene20137_All	FtPinG0008656300.01.T01	FtPinG0008656300.01.T01	bZIP	-1.72674	5.25e-06	C-vs-T	Down
Unigene20977_All	FtPinG0005159600.01.T01	FtPinG0005159600.01.T01	G2-like	-1.96202	1.49e-07	C-vs-T	Down
Unigene21077_All	FtPinG0002112800.01.T01	FtPinG0002112800.01.T01	B3	-1.31992	9.39e-05	C-vs-T	Down
Unigene21078_All	FtPinG0002112600.01.T01	FtPinG0002112600.01.T01	B3	-1.56398	2.14e-10	C-vs-T	Down
Unigene21208_All	FtPinG0005429900.01.T01	FtPinG0005429900.01.T01	bHLH	-2.93983	3.76e-33	C-vs-T	Down
Unigene21259_All	FtPinG0009656900.01.T01	FtPinG0009656900.01.T01	NAC	2.50688	4.11e-08	C-vs-T	Up
Unigene21280_All	FtPinG0009255800.01.T01	FtPinG0009255800.01.T01	WRKY	-2.67127	0.000215595	C-vs-T	Down
Unigene21336_All	FtPinG0006925500.01.T01	FtPinG0006925500.01.T01	MYB	-2.08951	3.06e-18	C-vs-T	Down
Unigene21363_All	FtPinG0000038100.01.T01	FtPinG0000038100.01.T01	Dof	-1.47264	8.72e-11	C-vs-T	Down
Unigene21511_All	FtPinG0004358700.01.T01	FtPinG0004358700.01.T01	NAC	2.21476	1.95e-07	C-vs-T	Up
Unigene21513_All	FtPinG0004997500.01.T01	FtPinG0004997500.01.T01	NAC	4.08427	3.09e-15	C-vs-T	Up
Unigene21580_All	FtPinG0003987600.01.T01	FtPinG0003987600.01.T01	Dof	-2.39988	1.6e-07	C-vs-T	Down
Unigene21620_All	FtPinG0002711700.01.T01	FtPinG0002711700.01.T01	ERF	-1.95657	3.64e-17	C-vs-T	Down
Unigene21716_All	FtPinG0001521000.01.T01	FtPinG0001521000.01.T01	DBB	-1.07974	1.94e-05	C-vs-T	Down
Unigene21738_All	FtPinG0003598300.01.T01	FtPinG0003598300.01.T01	ZF-HD	-1.46918	1.45e-08	C-vs-T	Down
Unigene21819_All	FtPinG0009275800.01.T01	FtPinG0009275800.01.T01	ERF	-1.44608	2.24e-14	C-vs-T	Down
Unigene22348_All	FtPinG0004965900.01.T01	FtPinG0004965900.01.T01	TCP	-1.3737	4.29e-12	C-vs-T	Down
Unigene22359_All	FtPinG0008289700.01.T01	FtPinG0008289700.01.T01	bHLH	-1.3375	3.96e-11	C-vs-T	Down
Unigene22368_All	FtPinG0003168800.01.T01	FtPinG0003168800.01.T01	C3H	1.11291	4.47e-10	C-vs-T	Up
Unigene22467_All	FtPinG0002019600.01.T01	FtPinG0002019600.01.T01	ERF	6.27722	2.91e-12	C-vs-T	Up
Unigene22499_All	FtPinG0009519400.01.T01	FtPinG0009519400.01.T01	MYB	-1.79376	6.53e-12	C-vs-T	Down
Unigene22567_All	FtPinG0003119800.01.T01	FtPinG0003119800.01.T01	MYB	1.3154	1.23e-06	C-vs-T	Up
Unigene22580_All	FtPinG0001415000.01.T02	FtPinG0001415000.01.T02	NAC	-2.35742	3.3e-06	C-vs-T	Down
Unigene22585_All	FtPinG0002103400.01.T01	FtPinG0002103400.01.T01	ERF	1.32791	1.33e-12	C-vs-T	Up
Unigene22748_All	FtPinG0008252900.01.T01	FtPinG0008252900.01.T01	Dof	-2.89354	0.000272982	C-vs-T	Down
Unigene22854_All	FtPinG0002136200.01.T01	FtPinG0006546100.01.T01	bZIP	4.68991	2.69e-37	C-vs-T	Up
Unigene22930_All	FtPinG0001029100.01.T01	FtPinG0001029100.01.T01	GRF	-2.82658	4.14e-06	C-vs-T	Down
Unigene23112_All	FtPinG0005791100.01.T01	FtPinG0005875600.01.T01	NAC	2.31327	2.78e-05	C-vs-T	Up
Unigene23114_All	FtPinG0004858800.01.T01	FtPinG0004858800.01.T01	ERF	4.18559	3.19e-05	C-vs-T	Up
Unigene23369_All	FtPinG0003617100.01.T01	FtPinG0003617100.01.T01	HD-ZIP	4.32045	0.000198592	C-vs-T	Up
Unigene23512_All	FtPinG0004775700.01.T01	FtPinG0004775700.01.T01	ERF	6.80224	1.13e-13	C-vs-T	Up
Unigene23998_All	FtPinG0006267200.01.T01	FtPinG0006267200.01.T01	B3	4.0433	2.02e-05	C-vs-T	Up
Unigene24403_All	FtPinG0009714200.01.T01	FtPinG0009714200.01.T01	MYB_related	-1.21426	5.47e-18	C-vs-T	Down
Unigene24633_All	FtPinG0005109300.01.T01	FtPinG0005109300.01.T01	ZF-HD	-1.78538	2.5e-09	C-vs-T	Down
Unigene24678_All	FtPinG0000403800.01.T01	FtPinG0000403800.01.T01	WRKY	1.23889	4.64e-05	C-vs-T	Up
Unigene24698_All	FtPinG0004636500.01.T01	FtPinG0004636500.01.T01	ARF	-1.36053	2.3e-05	C-vs-T	Down
Unigene24714_All	FtPinG0002571600.01.T01	FtPinG0002571600.01.T01	Dof	1.36585	1.38e-23	C-vs-T	Up
Unigene24777_All	FtPinG0001861000.01.T01	FtPinG0001861000.01.T01	bZIP	-1.58889	4.75e-06	C-vs-T	Down
Unigene24830_All	FtPinG0006999300.01.T01	FtPinG0006999300.01.T01	C2H2	1.25495	1.63e-06	C-vs-T	Up
Unigene24943_All	FtPinG0003934400.01.T01	FtPinG0003934400.01.T01	GRAS	-2.55771	2.21e-09	C-vs-T	Down
Unigene25014_All	FtPinG0002143600.01.T01	FtPinG0002143600.01.T01	bZIP	1.28059	3.9e-19	C-vs-T	Up
Unigene25100_All	FtPinG0007062500.01.T01	FtPinG0007062500.01.T01	MYB_related	1.647	1.53e-18	C-vs-T	Up
Unigene25122_All	FtPinG0001053000.01.T01	FtPinG0001053000.01.T01	MYB	-2.53267	1.66e-06	C-vs-T	Down
Unigene25749_All	FtPinG0006621300.01.T01	FtPinG0006621300.01.T01	NAC	3.00729	5.42e-27	C-vs-T	Up
Unigene25815_All	FtPinG0005684200.01.T01	FtPinG0005684200.01.T01	G2-like	-1.22254	1.27e-13	C-vs-T	Down
Unigene25876_All	FtPinG0004364900.01.T01	FtPinG0004364900.01.T01	TCP	-1.5859	5.75e-19	C-vs-T	Down
Unigene25965_All	FtPinG0003045600.01.T01	FtPinG0003045600.01.T01	HSF	1.41658	1.53e-11	C-vs-T	Up
Unigene26080_All	FtPinG0003306900.01.T01	FtPinG0003306900.01.T01	ARR-B	-1.53519	3.11e-12	C-vs-T	Down
Unigene26112_All	FtPinG0008361200.01.T01	FtPinG0008361200.01.T01	NAC	1.45439	5.78e-14	C-vs-T	Up
Unigene26481_All	FtPinG0008202100.01.T01	FtPinG0008202100.01.T01	NAC	-2.8626	3.82e-07	C-vs-T	Down
Unigene26510_All	FtPinG0002293500.01.T01	FtPinG0002293500.01.T01	SBP	-3.28682	0.000227518	C-vs-T	Down
Unigene26578_All	FtPinG0007583300.01.T01	FtPinG0007583300.01.T01	bHLH	5.26951	4.24e-07	C-vs-T	Up
Unigene28015_All	FtPinG0006569200.01.T01	FtPinG0006569200.01.T01	bHLH	-1.48268	4.64e-05	C-vs-T	Down
Unigene28022_All	FtPinG0002032100.01.T01	FtPinG0002032100.01.T01	Nin-like	1.79204	6.9e-09	C-vs-T	Up
Unigene28144_All	FtPinG0002360400.01.T01	FtPinG0002360400.01.T01	NF-X1	1.75009	3.73e-20	C-vs-T	Up
Unigene28170_All	FtPinG0002920400.01.T01	FtPinG0002920400.01.T01	NAC	1.44714	9.96e-20	C-vs-T	Up
Unigene28197_All	FtPinG0002173000.01.T01	FtPinG0002173000.01.T01	NAC	1.443	2.66e-06	C-vs-T	Up
Unigene28238_All	FtPinG0002493300.01.T01	FtPinG0002493300.01.T01	WRKY	2.34624	2.87e-05	C-vs-T	Up
Unigene28271_All	FtPinG0005869000.01.T01	FtPinG0005869000.01.T01	bHLH	-1.98548	1.97e-05	C-vs-T	Down
Unigene28309_All	FtPinG0002770700.01.T01	FtPinG0002770700.01.T01	MYB	-1.23708	3.62e-12	C-vs-T	Down
Unigene28338_All	FtPinG0001985100.01.T01	FtPinG0001985100.01.T01	Dof	-1.75947	1.08e-45	C-vs-T	Down
Unigene28341_All	FtPinG0001531600.01.T01	FtPinG0001531600.01.T01	HD-ZIP	-1.37618	1.2e-14	C-vs-T	Down
Unigene28350_All	FtPinG0007173100.01.T01	FtPinG0007173100.01.T01	E2F/DP	2.29713	2.02e-07	C-vs-T	Up
Unigene28359_All	FtPinG0001625300.01.T01	FtPinG0001625300.01.T01	SRS	2.91303	2.45e-09	C-vs-T	Up
Unigene28367_All	FtPinG0000809300.01.T01	FtPinG0000809300.01.T01	bHLH	-1.65126	1.58e-09	C-vs-T	Down
Unigene28652_All	FtPinG0009429900.01.T01	FtPinG0009429900.01.T01	GRAS	-1.05233	1.02e-08	C-vs-T	Down
Unigene28700_All	FtPinG0006622700.01.T01	FtPinG0006622700.01.T01	Dof	1.43141	7.74e-06	C-vs-T	Up
Unigene28820_All	FtPinG0006375800.01.T01	FtPinG0006375800.01.T01	C3H	-1.52533	3.11e-11	C-vs-T	Down
Unigene29134_All	FtPinG0009372200.01.T01	FtPinG0009372200.01.T01	ERF	4.20588	2.2e-56	C-vs-T	Up
Unigene29173_All	FtPinG0003184500.01.T01	FtPinG0003184500.01.T01	bZIP	1.41264	4.57e-06	C-vs-T	Up
Unigene29352_All	FtPinG0009088500.01.T01	FtPinG0009088500.01.T01	HD-ZIP	-1.31034	7e-18	C-vs-T	Down
Unigene29356_All	FtPinG0000240100.01.T01	FtPinG0000240100.01.T01	NAC	1.60428	2.99e-15	C-vs-T	Up
Unigene29384_All	FtPinG0001390600.01.T01	FtPinG0001390600.01.T01	C2H2	2.57293	2.12e-19	C-vs-T	Up
Unigene29400_All	FtPinG0005311400.01.T01	FtPinG0005311400.01.T01	C2H2	1.06303	7.57e-05	C-vs-T	Up
Unigene29538_All	FtPinG0008189300.01.T01	FtPinG0008189300.01.T01	CAMTA	1.55318	8.76e-05	C-vs-T	Up
Unigene29543_All	FtPinG0008918600.01.T01	FtPinG0008918600.01.T01	HSF	1.59841	1.12e-09	C-vs-T	Up
Unigene29651_All	FtPinG0002561000.01.T01	FtPinG0002561000.01.T01	NAC	1.62175	7.28e-13	C-vs-T	Up
Unigene29697_All	FtPinG0004530800.01.T01	FtPinG0004530800.01.T01	ERF	-2.41036	0.00022155	C-vs-T	Down
Unigene29779_All	FtPinG0005875600.01.T01	FtPinG0005875600.01.T01	NAC	2.34766	1.35e-05	C-vs-T	Up
Unigene29929_All	FtPinG0008008100.01.T01	FtPinG0008008100.01.T01	C2H2	-3.08874	4.76e-09	C-vs-T	Down
Unigene30529_All	FtPinG0004530800.01.T01	FtPinG0004530800.01.T01	ERF	-2.74638	1.34e-08	C-vs-T	Down
Unigene30537_All	FtPinG0009155900.01.T01	FtPinG0009155900.01.T01	ERF	6.50276	3.07e-50	C-vs-T	Up
Unigene30566_All	FtPinG0006017000.01.T01	FtPinG0006017000.01.T01	WRKY	-4.20617	3.5e-07	C-vs-T	Down
Unigene31236_All	FtPinG0001028600.01.T01	FtPinG0001028600.01.T01	AP2	-2.43966	8.15e-11	C-vs-T	Down
Unigene31350_All	FtPinG0000019700.01.T01	FtPinG0000019700.01.T01	MYB_related	-1.99145	1.73e-05	C-vs-T	Down
Unigene31538_All	FtPinG0003012600.01.T02	FtPinG0003012600.01.T01	bZIP	1.17562	1.86e-15	C-vs-T	Up
Unigene31645_All	FtPinG0005080800.01.T01	FtPinG0005080800.01.T01	ERF	-1.66222	8.61e-12	C-vs-T	Down
Unigene31779_All	FtPinG0003310400.01.T01	FtPinG0003310400.01.T01	C3H	3.45968	6.96e-53	C-vs-T	Up
Unigene31829_All	FtPinG0000966800.01.T01	FtPinG0000966800.01.T01	bZIP	-3.80674	2.69e-16	C-vs-T	Down
Unigene31906_All	FtPinG0003808400.01.T01	FtPinG0003808400.01.T01	Trihelix	2.42295	1.35e-20	C-vs-T	Up
Unigene31910_All	FtPinG0000396500.01.T01	FtPinG0000396500.01.T01	LBD	3.71322	4.82e-36	C-vs-T	Up
Unigene31977_All	FtPinG0002635300.01.T01	FtPinG0002635300.01.T01	bZIP	1.76449	1.44e-05	C-vs-T	Up
Unigene32026_All	FtPinG0005111700.01.T01	FtPinG0005111700.01.T01	WRKY	1.3424	6.81e-11	C-vs-T	Up
Unigene32619_All	FtPinG0008399600.01.T01	FtPinG0008399600.01.T01	ERF	-2.21815	1.99e-07	C-vs-T	Down
Unigene32754_All	FtPinG0003738000.01.T01	FtPinG0003738000.01.T01	HSF	1.20592	4.84e-15	C-vs-T	Up
Unigene32815_All	FtPinG0002710400.01.T01	FtPinG0002710400.01.T01	WRKY	1.74335	4.87e-25	C-vs-T	Up
Unigene33007_All	FtPinG0002578700.01.T01	FtPinG0002578700.01.T01	bZIP	1.42321	5.55e-17	C-vs-T	Up
Unigene33104_All	FtPinG0005145000.01.T01	FtPinG0005145000.01.T01	LBD	-3.46864	6.75e-05	C-vs-T	Down
Unigene33256_All	FtPinG0006985800.01.T01	FtPinG0006985800.01.T01	ERF	-2.61374	8.41e-05	C-vs-T	Down
Unigene33270_All	FtPinG0008299300.01.T01	FtPinG0008299300.01.T01	MYB	3.20421	2.01e-10	C-vs-T	Up
Unigene33328_All	FtPinG0001876200.01.T01	FtPinG0001876200.01.T01	WOX	-3.04847	3.74e-08	C-vs-T	Down
Unigene33578_All	FtPinG0001197700.01.T01	FtPinG0001197700.01.T01	MYB_related	3.83443	1.01e-13	C-vs-T	Up
Unigene33942_All	FtPinG0002294000.01.T01	FtPinG0003308600.01.T01	ERF	-2.08843	0.00082178	C-vs-T	Down
Unigene33944_All	FtPinG0009640400.01.T01	FtPinG0009640400.01.T01	ERF	-4.96012	5.76e-08	C-vs-T	Down
Unigene36857_All	FtPinG0003182800.01.T01	FtPinG0003182800.01.T01	bHLH	-2.34825	0.000356466	C-vs-T	Down
Unigene49848_All	FtPinG0008274300.01.T01	FtPinG0008274300.01.T01	ERF	3.6469	4.08e-07	C-vs-T	Up
CL1102.Contig1_All		FtPinG0009766800.01.T01	HSF	2.14545	2.66e-09	C-vs-T	Up
CL1934.Contig2_All		FtPinG0005311400.01.T01	C2H2	1.35261	2.14e-10	C-vs-T	Up
CL1934.Contig3_All		FtPinG0005311400.01.T01	C2H2	1.49584	0.000354932	C-vs-T	Up
CL1934.Contig4_All		FtPinG0005311400.01.T01	C2H2	1.77783	3.41e-05	C-vs-T	Up
CL1957.Contig2_All		FtPinG0001739400.01.T01	B3	2.27044	1.9e-07	C-vs-T	Up
CL4768.Contig2_All		FtPinG0004644000.01.T01	NF-YC	3.42648	4.45e-09	C-vs-T	Up
CL5882.Contig1_All		FtPinG0001545800.01.T01	C2H2	-1.0556	0.000268119	C-vs-T	Down
CL6944.Contig2_All		FtPinG0009592200.01.T01	Dof	2.53148	1.26e-06	C-vs-T	Up
CL8738.Contig1_All		FtPinG0005568000.01.T01	NF-YB	3.40388	7.14e-09	C-vs-T	Up
CL9327.Contig1_All		FtPinG0005311400.01.T01	C2H2	-1.81311	0.000923906	C-vs-T	Down
CL9327.Contig2_All		FtPinG0005311400.01.T01	C2H2	-1.58553	0.000580139	C-vs-T	Down
CL9327.Contig3_All		FtPinG0005311400.01.T01	C2H2	-2.08859	8.95e-06	C-vs-T	Down
CL10137.Contig1_All		FtPinG0005311400.01.T01	C2H2	-1.78021	0.000206234	C-vs-T	Down
CL10137.Contig2_All		FtPinG0005311400.01.T01	C2H2	2.62213	0.000288921	C-vs-T	Up
Unigene309_All		FtPinG0004914600.01.T01	WRKY	1.15357	0.000229055	C-vs-T	Up
Unigene6128_All		FtPinG0005568000.01.T01	NF-YB	3.43839	5.31e-06	C-vs-T	Up
Unigene9326_All		FtPinG0001739000.01.T01	B3	4.97679	1.84e-07	C-vs-T	Up
Unigene9806_All		FtPinG0006479400.01.T01	bHLH	-4.00178	8.74e-10	C-vs-T	Down
Unigene11109_All		FtPinG0001132900.01.T01	bHLH	-1.58551	1.42e-06	C-vs-T	Down
Unigene11171_All		FtPinG0009668700.01.T01	Dof	1.68124	0.000472907	C-vs-T	Up
Unigene11588_All		FtPinG0001963200.01.T01	C2H2	-2.62627	3.37e-05	C-vs-T	Down
Unigene11609_All		FtPinG0006938400.01.T01	C2H2	4.94376	1.52e-14	C-vs-T	Up
Unigene12142_All		FtPinG0005311400.01.T01	C2H2	-1.02082	1.09e-07	C-vs-T	Down
Unigene13372_All		FtPinG0006979500.01.T01	MYB_related	4.81487	1.1e-05	C-vs-T	Up
Unigene16282_All		FtPinG0001876200.01.T01	WOX	-3.1754	6.14e-10	C-vs-T	Down
Unigene16632_All		FtPinG0001212400.01.T01	WRKY	4.5292	4.01e-07	C-vs-T	Up
Unigene18166_All		FtPinG0006999300.01.T01	C2H2	1.37117	6.17e-07	C-vs-T	Up
Unigene20063_All		FtPinG0001963200.01.T01	C2H2	-3.92874	1.22e-06	C-vs-T	Down
Unigene26121_All		FtPinG0001618500.01.T01	C2H2	-2.22319	2.71e-37	C-vs-T	Down
Unigene26330_All		FtPinG0006985400.01.T01	ERF	-5.24211	1.34e-42	C-vs-T	Down
Unigene33322_All		FtPinG0009522600.01.T01	WRKY	4.71297	6.3e-08	C-vs-T	Up
Unigene33908_All		FtPinG0000395700.01.T01	C2H2	5.49733	4.5e-10	C-vs-T	Up

## Sheet: number
	Table 9 Statistic analysis of differentially expressed TFs in buckwheat to response salt stress.
		total	normal	Up	Down
	bHLH	208	167	8	33
	MYB	175	140	19	16
	MYB_related	167	147	11	9
	C2H2	146	120	13	13
	WRKY	138	107	25	6
	C3H	128	118	4	6
	bZIP	126	102	11	13
	ERF	123	79	24	20
	NAC	113	77	32	4
	B3	77	68	6	3
	G2-like	69	64	1	4
	HD-ZIP	67	53	3	11
	GRAS	66	59	2	5
	HSF	63	53	9	1
	Dof	61	48	4	9
	AP2	56	47	5	4
	ARF	52	42	0	10
	TALE	51	46	2	3
	GATA	49	43	2	4
	SBP	48	45	0	3
	Trihelix	48	44	2	2
	MIKC	47	46	0	1
	NF-YC	45	43	1	1
	FAR1	40	39	1	0
	NF-YB	38	32	4	2
	LBD	31	23	6	2
	GRF	29	24	1	4
	TCP	28	21	0	7
	NF-YA	26	22	1	3
	CO-like	25	19	2	4
	ARR-B	24	19	1	4
	GeBP	22	20	2	0
	YABBY	22	19	1	2
	ZF-HD	20	17	0	3
	HB-other	19	17	0	2
	SAP	18	18	0	0
	CPP	17	15	0	2
	SRS	15	14	1	0
	BBR-BPC	14	14	0	0
	BES1	14	13	0	1
	CAMTA	13	12	1	0
	E2F/DP	13	11	2	0
	EIL	13	12	1	0
	Nin-like	13	11	1	1
	LSD	12	10	1	1
	S1Fa-like	12	11	0	1
	WOX	12	9	1	2
	DBB	11	11	0	0
	M-type	10	9	1	0
	RAV	8	6	1	1
	HD-ZIPHDP	5	5	0	0
	NF-X1	4	4	0	0
	Whirly	4	3	0	1
	NZZ/SPL	2	2	0	0
	STAT	2	2	0	0
	HRT-like	1	1	0	0
